# Supplementary material for: Generation of stem cell-derived β-cells from patients with type 1 diabetes
Source: Nat Commun. 2016 May 10;7:11463. doi: 10.1038/ncomms11463 (PMC4866045; doi:10.1038/ncomms11463)
Supplement: Supplementary Data 1 — Microarray Data Set [file ncomms11463-s2.xls]

## Sheet: Millman et al. 2015
Supplementary Data 1: Microarray data used in study
ID_REF	T1D-1-SC-B-REPLICATE1.AVG_Signal	T1D-1-SC-B-REPLICATE1.Detection Pval	ND-2-SC-B-REPLICATE1.AVG_Signal	ND-2-SC-B-REPLICATE1.Detection Pval	ND-2-SC-B-REPLICATE2.AVG_Signal	ND-2-SC-B-REPLICATE2.Detection Pval	T1D-1-SC-B-REPLICATE2.AVG_Signal	T1D-1-SC-B-REPLICATE2.Detection Pval	ND-3-SC-B-REPLICATE1.AVG_Signal	ND-3-SC-B-REPLICATE1.Detection Pval	ND-2-SC-B-REPLICATE3.AVG_Signal	ND-2-SC-B-REPLICATE3.Detection Pval	T1D-2-SC-B-REPLICATE1.AVG_Signal	T1D-2-SC-B-REPLICATE1.Detection Pval	ND-2-PH-REPLICATE1.AVG_Signal	ND-2-PH-REPLICATE1.Detection Pval	ND-2-PH-REPLICATE2.AVG_Signal	ND-2-PH-REPLICATE2.Detection Pval	T1D-2-PH-REPLICATE1.AVG_Signal	T1D-2-PH-REPLICATE1.Detection Pval	T1D-2-PH-REPLICATE2.AVG_Signal	T1D-2-PH-REPLICATE2.Detection Pval	T1D-2-PH-REPLICATE3.AVG_Signal	T1D-2-PH-REPLICATE3.Detection Pval	T1D-1-PH-REPLICATE1.AVG_Signal	T1D-1-PH-REPLICATE1.Detection Pval	T1D-1-PH-REPLICATE2.AVG_Signal	T1D-1-PH-REPLICATE2.Detection Pval	ND-3-PH-REPLICATE1.AVG_Signal	ND-3-PH-REPLICATE1.Detection Pval	ND-3-PH-REPLICATE2.AVG_Signal	ND-3-PH-REPLICATE2.Detection Pval
ILMN_1762337	17.4132	0.42987	19.1715	0.379221	20.5227	0.255844	16.5046	0.561039	24.8695	0.345454	19.7998	0.341558	16.7731	0.377922	28.1107	0.68961	44.4515	0.183117	30.8729	0.453247	15.2623	0.605195	20.9031	0.263636	30.7337	0.245454	23.185	0.403896	20.9156	0.437662	44.4136	0.28961
ILMN_2055271	29.0556	0.0701299	26.9365	0.112987	22.1564	0.187013	22.0573	0.285714	80.2006	0.0272727	22.1348	0.231169	38.2157	0.025974	76.0071	0.0220779	65.2851	0.0220779	50.3074	0.0506494	58.2301	0.0012987	38.4875	0.0207792	58.2886	0.0142857	44.0299	0.025974	56.0684	0.0220779	98.8433	0.00779221
ILMN_1736007	40.6385	0.012987	55.9566	0.0025974	28.3084	0.0584416	38.6365	0.025974	84.2649	0.0220779	52.945	0.0025974	32.8425	0.048052	42.9155	0.301299	44.254	0.184416	55.0897	0.0311688	40.0762	0.0350649	33.2411	0.038961	31.8106	0.223377	33.4096	0.0974026	33.7755	0.137662	64.9886	0.0857143
ILMN_2383229	4215.13	0	3782.74	0	4972.1	0	5742.83	0	5275.37	0	4354.74	0	4004.54	0	5442.92	0	4650.76	0	4335.67	0	4794.44	0	4599.6	0	5974.53	0	5678.31	0	5297.93	0	5200.45	0
ILMN_1806310	5488.69	0	4799.34	0	6490.97	0	7644.84	0	7557.07	0	5902.66	0	6350.65	0	6339.48	0	6161.98	0	4960.01	0	6233.65	0	5727.82	0	7544.42	0	7682.01	0	6146.18	0	7078.51	0
ILMN_1779670	135.745	0	212.42	0	164.978	0	188.462	0	116.973	0.00649351	211.33	0	142.704	0	108.808	0.0025974	154.588	0	131.836	0	144.124	0	158.874	0	175.562	0	168.837	0	134.464	0	133.376	0.0012987
ILMN_1653355	14.181	0.590909	23.8162	0.202597	15.5065	0.525974	28.9447	0.101299	21.1422	0.4	14.8084	0.650649	15.1195	0.454545	31.4223	0.611688	31.951	0.441559	30.5444	0.458442	27.6111	0.171429	19.5862	0.311688	19.5398	0.662338	26.451	0.263636	15.9115	0.593507	28.6412	0.606494
ILMN_1717783	15.2776	0.536364	11.9698	0.81948	6.57789	0.933766	6.90523	0.936364	5.51465	0.674026	12.9947	0.753247	7.57566	0.766234	9.60259	0.968831	20.9171	0.677922	19.4689	0.858441	2.1839	0.976623	10.4244	0.78052	3.83402	0.990909	20.7714	0.520779	6.26813	0.881818	20.4221	0.761039
ILMN_1705025	27.2759	0.0935065	18.3669	0.42987	24.491	0.118182	42.7972	0.0168831	55.474	0.061039	20.5404	0.303896	17.3155	0.361039	42.0063	0.322078	27.3081	0.544156	21.8597	0.788312	22.0439	0.320779	29.9239	0.074026	64.3002	0.00909091	26.927	0.246753	25.2471	0.309091	48.8265	0.228571
ILMN_1814316	45.1323	0.00909091	120.253	0	89.6118	0	128.64	0	70.4656	0.0350649	78.9106	0	22.5469	0.190909	62.5614	0.0727273	50.3366	0.119481	30.2094	0.466234	23.5708	0.276623	34.955	0.0350649	41.3819	0.074026	46.2412	0.0207792	19.0126	0.493507	58.421	0.116883
ILMN_2359168	49.9306	0.00649351	106.836	0	94.6773	0	93.5262	0.0012987	57.2247	0.0571429	84.2018	0	25.5847	0.123377	52.1667	0.166234	30.5486	0.475325	36.6192	0.255844	12.8791	0.724675	25.2076	0.138961	37.8823	0.124675	38.8346	0.0532468	25.4394	0.298701	21.5626	0.74026
ILMN_1731507	10.023	0.796104	34.4849	0.025974	14.0625	0.607792	22.3331	0.280519	-5.67493	0.863636	36.6283	0.0194805	2.70467	0.898701	43.5046	0.290909	6.11074	0.936364	15.9603	0.935065	15.9443	0.566234	14.3949	0.580519	13.3992	0.850649	30.7912	0.149351	20.4116	0.45974	1.07363	0.967533
ILMN_1787689	8.79691	0.846753	20.3601	0.320779	22.7065	0.171429	27.1535	0.136364	0.687207	0.761039	16.9388	0.509091	9.12374	0.702597	22.4632	0.802597	19.2394	0.705195	26.5979	0.612987	10.7183	0.802597	16.457	0.449351	22.1955	0.546753	11.0644	0.920779	19.4155	0.488312	36.9693	0.424675
ILMN_3241953	113.785	0	34.0119	0.0285714	46.8293	0.0038961	69.2382	0.0025974	41.4736	0.148052	37.5365	0.012987	57.6698	0.0038961	56.9988	0.119481	32.5364	0.42987	37.5137	0.225974	43.5858	0.0220779	40.2646	0.0142857	20.6588	0.624675	13.6865	0.857143	48.8481	0.0311688	14.4087	0.849351
ILMN_1745607	14.483	0.576623	14.2839	0.698701	30.2972	0.0428571	18.7993	0.438961	-11.4967	0.925974	15.257	0.623377	39.6976	0.0194805	45.3427	0.255844	15.834	0.771429	25.8825	0.646753	8.64164	0.864935	5.44731	0.928571	57.8663	0.0168831	16.5407	0.742857	52.4053	0.0246753	13.098	0.867533
ILMN_2136495	12.4495	0.676623	19.8865	0.348052	17.87	0.398701	11.1933	0.809091	-16.8499	0.971429	10.9576	0.875325	12.7682	0.561039	16.4971	0.909091	4.48817	0.948052	30.0403	0.472727	3.72986	0.962338	3.44507	0.958442	1.81607	0.996104	8.06301	0.976623	1.64702	0.950649	15.7109	0.833766
ILMN_1668111	12.9821	0.650649	9.29111	0.925974	11.9549	0.731169	11.2349	0.806493	10.0774	0.585714	9.67493	0.924675	9.41779	0.693507	38.8585	0.411688	17.3507	0.742857	23.5833	0.727273	18.4393	0.457143	3.13755	0.961039	7.52558	0.966234	17.3905	0.694805	17.979	0.525974	-8.57539	0.992208
ILMN_2295559	6.21132	0.919481	21.3556	0.277922	12.443	0.703896	8.57869	0.893506	24.7475	0.349351	13.2313	0.744156	15.339	0.442857	36.625	0.468831	29.8103	0.485714	32.6918	0.381818	11.0854	0.794805	15.0585	0.54026	30.4862	0.248052	19.0244	0.624675	14.1964	0.646753	-0.999776	0.972727
ILMN_1735045	107.748	0	93.4326	0	54.745	0.0012987	81.9417	0.0012987	73.2315	0.0298701	81.0057	0	157.032	0	137.035	0.0012987	92.2721	0.00649351	91.15	0.0012987	47.5714	0.0103896	49.8157	0.00519481	63.3675	0.00909091	29.2667	0.184416	180.339	0	154.176	0
ILMN_1680754	23.7679	0.17013	28.8098	0.0766234	18.9337	0.341558	19.877	0.38052	40.5008	0.161039	10.6218	0.88961	14.2099	0.496104	84.2657	0.012987	81.0832	0.0116883	34.2693	0.318182	27.3564	0.177922	26.3637	0.119481	27.7017	0.323377	41.8171	0.0350649	36.018	0.109091	72.3894	0.0441558
ILMN_2375184	137.932	0	149.605	0	71.803	0.0012987	85.9532	0.0012987	121.787	0.00649351	114.02	0	64.0777	0.0012987	61.6816	0.0818182	86.3621	0.00649351	115.712	0	132.787	0	99.0823	0	64.4565	0.00779221	80.3383	0	263.738	0	123.438	0.0012987
ILMN_1659452	166.464	0	193.641	0	97.7427	0	99.8477	0.0012987	79.6728	0.0272727	127.231	0	81.9787	0	127.745	0.0012987	126.413	0	166.005	0	152.469	0	143.284	0	84.785	0	115.755	0	289.381	0	144.829	0
ILMN_1767388	34.7608	0.0337662	23.0125	0.215584	22.2792	0.184416	38.7973	0.0246753	11.613	0.568831	23.0554	0.194805	26.8139	0.107792	51.8065	0.166234	42.3992	0.223377	56.9244	0.0220779	32.9259	0.0883117	31.8003	0.0532468	48.5487	0.0376623	26.1369	0.274026	37.9117	0.0844156	21.9211	0.731169
ILMN_1675204	55.3937	0.0038961	36.3911	0.0194805	36.5055	0.0207792	41.3469	0.0194805	52.4429	0.0714286	44.4295	0.00519481	42.9841	0.0155844	119.327	0.0012987	84.9291	0.00909091	68.6023	0.00649351	42.9248	0.0220779	51.498	0.00519481	89.0494	0	64.4702	0.0025974	60.4671	0.012987	78.2695	0.0337662
ILMN_1673870	10.9176	0.742857	2.17835	0.994805	13.0335	0.679221	17.6907	0.503896	-11.577	0.928571	17.8925	0.445454	6.91439	0.78961	24.9304	0.744156	33.3733	0.415584	30.6931	0.455844	13.1728	0.71039	20.0864	0.298701	17.2919	0.74026	17.4379	0.694805	15.5755	0.605195	34.5336	0.476623
ILMN_1755321	156.824	0	199.739	0	157.689	0	193.118	0	205.365	0.0012987	234.791	0	171.781	0	213.589	0	198.175	0	227.183	0	140.756	0	172.461	0	215.519	0	156.6	0	205.843	0	192.373	0
ILMN_1698554	854.785	0	915.247	0	806.352	0	908.761	0	544.907	0	786.578	0	703.519	0	647.815	0	754.182	0	525.962	0	534.281	0	544.36	0	494.558	0	324.576	0	436.609	0	749.496	0
ILMN_1814092	57.5539	0.0038961	46.6785	0.0025974	36.89	0.0207792	67.0903	0.0025974	70.5184	0.0350649	53.416	0.0025974	48.3972	0.0103896	57.8174	0.11039	38.3666	0.297403	103.887	0	81.2013	0	79.6091	0.0012987	57.249	0.0168831	50.3526	0.012987	82.7034	0.0012987	57.3131	0.128571
ILMN_1760414	27.2913	0.0935065	14.2877	0.698701	36.1	0.0207792	32.2721	0.0558442	34.8903	0.206493	23.1652	0.193506	37.4368	0.0272727	51.124	0.180519	55.0945	0.0701299	47.939	0.0701299	26.6637	0.190909	29.398	0.0779221	40.6024	0.0805195	30.9933	0.146753	19.8768	0.474026	71.1758	0.0506494
ILMN_2061446	122.974	0	139.828	0	145.713	0	184.976	0	182.308	0.0012987	144.959	0	186.285	0	133.161	0.0012987	166.456	0	129.589	0	136.955	0	145.529	0	140.748	0	101.056	0	154.89	0	133.466	0.0012987
ILMN_1676336	33.8296	0.0350649	23.4662	0.212987	47.2647	0.0038961	56.7867	0.00519481	10.5687	0.581818	36.562	0.0194805	84.1037	0	30.6263	0.627273	59.4874	0.0428571	59.0724	0.0155844	48.0495	0.00779221	48.0718	0.00519481	29.3194	0.287013	36.8889	0.0662338	53.7595	0.0246753	41.7088	0.34026
ILMN_1752884	16.1418	0.498701	17.041	0.511688	19.0934	0.337662	32.0653	0.0571429	4.35192	0.697403	14.4848	0.671429	26.3314	0.112987	48.1628	0.218182	29.9878	0.484416	34.1747	0.322078	10.1949	0.81948	19.3831	0.316883	29.3175	0.287013	23.3032	0.392208	23.7987	0.351948	38.2262	0.41039
ILMN_1660703	19.9484	0.303896	16.0637	0.584416	21.2275	0.225974	17.4461	0.512987	69.8909	0.0376623	16.444	0.545455	16.1808	0.403896	28.1806	0.688312	37.155	0.320779	47.6221	0.074026	7.41923	0.893506	18.05	0.371429	28.4719	0.305195	23.4223	0.384416	23.6181	0.357143	42.8732	0.315584
ILMN_1668851	13.1505	0.638961	18.2957	0.431169	25.7745	0.0987013	28.1379	0.123377	13.3609	0.538961	16.2525	0.557143	4.56723	0.85974	16.0685	0.912987	-4.83213	0.984416	30.5302	0.458442	14.7236	0.633766	9.94968	0.809091	22.9757	0.512987	28.7956	0.193506	25.4351	0.298701	0.468364	0.968831
ILMN_2270015	18.2673	0.381818	25.0965	0.162338	15.1236	0.545455	18.5535	0.455844	27.5866	0.306493	23.4495	0.185714	21.5988	0.212987	21.481	0.831169	32.2523	0.436364	34.4478	0.318182	18.5308	0.454545	23.7111	0.176623	23.3029	0.502597	28.8586	0.18961	12.0943	0.71948	32.3584	0.514286
ILMN_1809959	13.698	0.607792	10.9336	0.881818	9.07892	0.866234	13.0527	0.718182	-9.01122	0.902597	15.5062	0.605195	2.30389	0.905195	14.7522	0.928571	14.8513	0.792208	27.1192	0.590909	6.15143	0.922078	9.13553	0.837662	15.1537	0.797403	8.56352	0.974026	18.5054	0.507792	21.4921	0.742857
ILMN_2357031	12.2864	0.685714	16.3354	0.564935	12.4905	0.701299	17.5363	0.51039	-5.38143	0.861039	26.5927	0.0961039	8.76904	0.716883	53.7619	0.145454	13.126	0.822078	23.056	0.749351	17.156	0.503896	26.1461	0.122078	25.2985	0.412987	30.0937	0.164935	35.2131	0.116883	37.8295	0.412987
ILMN_1726986	221.619	0	268.627	0	277.142	0	245.717	0	237.652	0	242.02	0	186.376	0	535.416	0	672.092	0	432.81	0	459.122	0	336.693	0	677.231	0	590.485	0	660.528	0	503.963	0
ILMN_3237396	646.651	0	648.907	0	558.464	0	772.146	0	840.919	0	778.772	0	834.423	0	851.039	0	805.997	0	772.818	0	612.138	0	561.193	0	729.633	0	664.16	0	655.118	0	772.979	0
ILMN_1688755	106.316	0	128.5	0	82.9571	0	62.7351	0.0025974	95.2863	0.0194805	99.1388	0	62.208	0.0012987	186.153	0	141.008	0	158.083	0	221.961	0	188.547	0	174.794	0	318.426	0	194.265	0	161.718	0
ILMN_1880387	25.1147	0.12987	32.301	0.0376623	22.2665	0.184416	31.1854	0.0636364	18.4088	0.458442	32.0011	0.0324675	18.9398	0.292208	51.3152	0.171429	57.92	0.0506494	33.5347	0.349351	17.4813	0.494805	32.0543	0.0506494	34.6156	0.168831	33.266	0.101299	19.0805	0.490909	35.5023	0.45974
ILMN_1689211	14.5736	0.572727	22.7664	0.223377	16.4936	0.477922	22.4161	0.276623	8.78143	0.61039	13.57	0.724675	9.23794	0.697403	19.5973	0.868831	14.3662	0.8	28.0485	0.549351	13.4107	0.696104	13.7263	0.609091	31.1513	0.237662	18.0901	0.671429	12.6507	0.694805	-3.49727	0.984416
ILMN_1653165	887.77	0	693.164	0	814.599	0	755.649	0	735.258	0	898.282	0	709.661	0	735.624	0	772.962	0	941.256	0	858.534	0	818.243	0	685.627	0	706.845	0	742.877	0	732.271	0
ILMN_1729835	23.4709	0.180519	14.84	0.648052	9.99895	0.828571	15.4242	0.594805	-9.30475	0.905195	9.11974	0.94026	3.75874	0.879221	19.9721	0.855844	16.8213	0.754545	27.5905	0.564935	6.79439	0.907792	13.3015	0.62987	23.9691	0.471429	9.06935	0.967533	15.8061	0.598701	26.0969	0.664935
ILMN_1662364	4159.78	0	3659.41	0	5711.81	0	6385.81	0	6773.77	0	4838.95	0	5595.35	0	3960.12	0	3032.43	0	4109.34	0	3509.36	0	3627.9	0	6117.29	0	4716.61	0	4587.38	0	4767.19	0
ILMN_1674698	236.749	0	186.268	0	269.465	0	359.371	0	226.87	0	227.933	0	290.029	0	379.21	0	237.978	0	393.988	0	358.721	0	291.909	0	488.45	0	402.718	0	367.947	0	300.248	0
ILMN_1700461	1376.81	0	1037.66	0	1277.24	0	1436.51	0	1551.14	0	1082.88	0	1295.3	0	1032.14	0	992.098	0	1337.07	0	957.768	0	763.956	0	1108.82	0	880.615	0	861.636	0	1097.33	0
ILMN_1784269	217.477	0	255.706	0	301.916	0	313.006	0	197.935	0.0012987	317.649	0	259.014	0	213.409	0	245.791	0	202.417	0	202.073	0	205.035	0	299.182	0	300.134	0	161.117	0	173.183	0
ILMN_1698189	201.899	0	216.584	0	233.932	0	215.879	0	122.1	0.00649351	250.958	0	145.555	0	93.1177	0.00909091	133.023	0	68.4384	0.00649351	135.158	0	161.854	0	70.3218	0.00649351	127.718	0	139.138	0	87.3939	0.0181818
ILMN_2096191	673.371	0	676.641	0	619.379	0	574.289	0	384.316	0	705.482	0	390.138	0	653.176	0	958.982	0	364.685	0	745.604	0	788.883	0	556.337	0	858.046	0	751.876	0	422.511	0
ILMN_1678323	51.7767	0.00649351	38.9172	0.0116883	73.0035	0.0012987	75.013	0.0025974	29.8337	0.277922	43.7037	0.00519481	50.9064	0.00909091	58.065	0.106494	100.394	0.0038961	90.241	0.0012987	82.2849	0	79.0735	0.0012987	82.542	0	88.833	0	103.913	0	64.2641	0.0883117
ILMN_2157219	35.903	0.0298701	43.4392	0.0025974	58.2116	0.0012987	63.0075	0.0025974	17.8422	0.463636	48.3178	0.00519481	66.0142	0.0012987	78.9936	0.0168831	96.2944	0.0038961	64.9071	0.0103896	67.55	0	81.1726	0	79.7129	0	77.5228	0	70.5065	0.00909091	83.759	0.0207792
ILMN_1703743	587.797	0	524.445	0	673.141	0	632.42	0	634.096	0	602.315	0	623.394	0	563.005	0	541.131	0	690.356	0	521.721	0	483.971	0	488.052	0	505.45	0	483.548	0	543.274	0
ILMN_1687609	73.0282	0	69.3714	0	63.6511	0.0012987	94.898	0.0012987	92.564	0.0207792	67.079	0	71.5771	0.0012987	90.3916	0.00909091	74.6046	0.0194805	93.3429	0.0012987	70.7323	0	65.4579	0.0012987	113.951	0	89.0551	0	77.7087	0.0038961	96.6538	0.00909091
ILMN_2068874	20.0757	0.298701	26.6561	0.118182	21.3321	0.215584	39.7992	0.0233766	43.7057	0.127273	33.1167	0.0246753	27.4747	0.101299	43.4552	0.292208	61.9134	0.0324675	52.5898	0.038961	65.8365	0	62.9993	0.0012987	59.4884	0.0142857	55.7622	0.00649351	28.8801	0.218182	29.1482	0.597403
ILMN_1699334	96.3465	0	119.714	0	112.498	0	108.716	0	92.0508	0.0207792	100.067	0	135.397	0	60.2458	0.0948052	56.725	0.0584416	78.9456	0.0038961	67.0859	0	104.852	0	75.4379	0.0012987	54.8971	0.00649351	71.5608	0.00779221	86.5238	0.0194805
ILMN_1670117	10.9955	0.738961	21.5326	0.271429	24.7193	0.112987	17.6648	0.505195	30.6151	0.27013	15.1825	0.627273	14.8221	0.471429	32.864	0.571429	16.8221	0.754545	32.1541	0.402597	8.57789	0.866234	9.9369	0.809091	24.332	0.449351	20.9409	0.509091	24.2353	0.333766	17.1941	0.811688
ILMN_1805104	517.687	0	559.701	0	296.91	0	264.067	0	305.649	0	356.464	0	256.449	0	225.095	0	262.014	0	232.965	0	372.443	0	434.507	0	308.825	0	486.133	0	446.302	0	235.959	0
ILMN_2404407	253.273	0	350.757	0	185.345	0	166.976	0	267.062	0	305.035	0	233.852	0	229.757	0	257.988	0	273.889	0	263.622	0	321.975	0	343.985	0	370.877	0	457.249	0	360.9	0
ILMN_1766054	2153.28	0	2115.62	0	1815.46	0	2283.27	0	1545.59	0	1664.05	0	1897	0	920.802	0	1501.13	0	610.145	0	1008.44	0	756.872	0	1465.47	0	1304.94	0	1359.43	0	630.621	0
ILMN_1753388	24.7018	0.141558	36.1726	0.0207792	39.9682	0.00909091	39.2687	0.0233766	11.2018	0.576623	44.9172	0.00519481	37.3994	0.0285714	33.2797	0.562338	41.6296	0.235065	39.8667	0.167533	42.0591	0.0246753	40.4704	0.012987	40.0222	0.0883117	38.5507	0.0558442	36.6626	0.0961039	62.7492	0.0948052
ILMN_2070570	37.9306	0.0181818	46.2579	0.0025974	47.4192	0.0038961	55.4532	0.00519481	39.3636	0.167533	45.4008	0.00519481	71.6155	0.0012987	91.592	0.00909091	97.6188	0.0038961	84.7863	0.0038961	66.9677	0	60.0953	0.0012987	84.9258	0	83.6327	0	84.6839	0.0012987	67.8267	0.074026
ILMN_2232084	50.4774	0.00649351	52.3428	0.0025974	49.9689	0.0038961	44.2459	0.0155844	25.3743	0.337662	41.499	0.00779221	44.2419	0.012987	85.9069	0.012987	106.519	0.0025974	67.8925	0.00649351	61.3752	0	61.8655	0.0012987	62.7518	0.00909091	78.1849	0	88.2577	0.0012987	74.8306	0.0415584
ILMN_1750250	11.8375	0.696104	12.6938	0.779221	5.31871	0.951948	4.00979	0.975325	-31.4144	0.998701	9.29917	0.938961	0.266678	0.944156	20.0482	0.854545	1.9095	0.964935	13.6704	0.966234	10.3466	0.815584	4.18628	0.946753	12.1324	0.881818	7.70188	0.979221	8.45365	0.84026	-4.54167	0.984416
ILMN_2361400	18.56	0.364935	12.102	0.814286	8.44056	0.877922	6.24521	0.951948	-23.337	0.994805	15.7426	0.594805	-0.144854	0.946753	25.172	0.74026	38.9123	0.279221	33.3562	0.354545	7.7991	0.883117	13.504	0.620779	17.5029	0.731169	19.6273	0.590909	15.6128	0.603896	32.1296	0.518182
ILMN_1704579	6.72381	0.903896	14.4577	0.690909	1.06688	0.997403	5.71356	0.954545	-8.54018	0.892208	4.8434	0.994805	1.97741	0.911688	22.1053	0.814286	-8.478	0.993506	12.5606	0.974026	14.5686	0.64026	13.5716	0.61948	0.98117	0.996104	11.8914	0.907792	1.70907	0.949351	-1.11819	0.972727
ILMN_1687636	16.1426	0.498701	15.5884	0.606494	10.6267	0.793507	20.1222	0.372727	16.0724	0.490909	11.6192	0.846753	7.56395	0.766234	27.3585	0.703896	44.2666	0.184416	33.2979	0.355844	21.3519	0.345454	21.3291	0.248052	32.6221	0.21039	25.873	0.283117	19.6479	0.483117	39.6726	0.379221
ILMN_1747627	821.665	0	936.288	0	1206.03	0	1500.75	0	983.522	0	1535.16	0	1060.2	0	277.69	0	165.583	0	332.54	0	252.583	0	229.012	0	495.807	0	386.664	0	150.994	0	174.501	0
ILMN_1758523	1937.31	0	1933.62	0	1865.08	0	2687.41	0	2177.65	0	2168.88	0	2055.21	0	1813.59	0	1357.2	0	1532.96	0	1132.64	0	1003.55	0	1508.01	0	893.57	0	1224.32	0	2278.83	0
ILMN_1794965	30.4128	0.0519481	22.2908	0.236364	24.5704	0.116883	51.1504	0.00909091	37.147	0.184416	21.8294	0.242857	45.4425	0.0116883	47.016	0.235065	45.1867	0.175325	73.3701	0.00519481	42.0868	0.0233766	32.3573	0.0493507	40.1877	0.0831169	22.6513	0.432468	20.9224	0.437662	50.5465	0.198701
ILMN_1722286	24.6751	0.141558	42.9219	0.0025974	16.0291	0.502597	16.3144	0.564935	14.0512	0.525974	32.2188	0.0272727	16.3643	0.394805	38.6091	0.418182	0.680028	0.968831	19.6201	0.854545	45.21	0.0155844	32.972	0.0454546	23.9419	0.472727	27.1141	0.24026	36.4435	0.1	20.9405	0.751948
ILMN_1784176	136.466	0	128.043	0	125.627	0	203.257	0	168.234	0.0012987	158.606	0	223.226	0	278.246	0	476.385	0	246.966	0	245.038	0	280.189	0	392.989	0	300.126	0	278.88	0	429.252	0
ILMN_1749001	61.4562	0.0025974	80.8484	0	39.4203	0.0116883	50.0172	0.0103896	25.9216	0.328571	65.1312	0.0025974	71.2847	0.0012987	31.5278	0.611688	28.3264	0.518182	33.0968	0.366234	47.2411	0.0103896	60.4718	0.0012987	28.6439	0.302597	37.1838	0.0636364	39.9454	0.0623377	41.9596	0.333766
ILMN_1701551	25.9081	0.115584	31.9117	0.0402597	26.2639	0.0844156	23.4911	0.228571	17.9788	0.463636	21.1105	0.274026	21.6126	0.212987	61.6646	0.0818182	60.7268	0.0337662	43.3206	0.112987	49.5752	0.00649351	56.4391	0.0025974	41.384	0.074026	37.2259	0.0636364	37.3582	0.0883117	71.8893	0.0467533
ILMN_1795507	17.3451	0.433766	33.7196	0.0285714	24.8378	0.111688	28.5516	0.11039	2.119	0.738961	16.078	0.572727	29.5892	0.0805195	39.8241	0.38052	39.8833	0.255844	42.2368	0.135065	35.0859	0.0623377	36.9447	0.0272727	31.9148	0.220779	27.3357	0.227273	27.2155	0.258442	66.7006	0.0753247
ILMN_1729894	17.1192	0.442857	15.2547	0.620779	25.9055	0.0948052	16.1387	0.576623	10.0767	0.585714	16.8029	0.518182	2.99828	0.894805	8.6037	0.97013	22.5681	0.64026	34.3372	0.318182	12.2439	0.753247	10.6605	0.768831	19.2793	0.668831	24.5016	0.327273	15.5799	0.605195	43.3987	0.307792
ILMN_1743205	1127.48	0	1046.46	0	868.045	0	1036.06	0	1224.73	0	860.162	0	1114.13	0	2379.33	0	1044.44	0	2217.15	0	1227.43	0	1114.62	0	2302.11	0	1125.57	0	994.069	0	1821.61	0
ILMN_2259319	27.0183	0.0974026	19.9334	0.345454	20.6304	0.250649	16.0443	0.579221	-10.7265	0.918182	15.5023	0.606494	12.2039	0.580519	19.1287	0.872727	24.9344	0.6	31.4535	0.423377	16.3387	0.546753	15.0498	0.541558	13.0087	0.862338	25.2138	0.309091	10.1435	0.781818	62.7593	0.0948052
ILMN_2129886	5.01188	0.946753	18.6747	0.407792	12.3038	0.707792	17.0209	0.537662	12.927	0.542857	16.9492	0.507792	11.8529	0.594805	13.9342	0.932468	22.2054	0.649351	21.9226	0.787013	11.874	0.763636	5.43298	0.928571	27.6208	0.327273	18.2929	0.658442	4.11506	0.920779	38.6057	0.406494
ILMN_1796801	25.5873	0.122078	21.302	0.277922	25.9335	0.0948052	35.1355	0.038961	22.0988	0.38961	27.6361	0.0766234	30.3086	0.0766234	67.4841	0.0532468	52.5425	0.0948052	65.1656	0.0103896	21.8554	0.327273	47.9138	0.00519481	59.2967	0.0142857	54.2487	0.00649351	49.5251	0.0285714	84.6026	0.0207792
ILMN_1720501	30.9751	0.0493507	35.7122	0.0207792	33.8839	0.0233766	41.4154	0.0194805	30.9373	0.267533	32.5339	0.0246753	48.3009	0.0103896	61.1336	0.0844156	61.3854	0.0324675	50.9178	0.0467533	46.0207	0.0116883	37.6218	0.0246753	49.1935	0.0311688	42.9324	0.025974	54.0746	0.0233766	60.7716	0.102597
ILMN_1668446	37.0618	0.0220779	20.8445	0.3	24.3675	0.119481	31.0083	0.0636364	0.906614	0.755844	21.6363	0.255844	11.657	0.598701	32.3285	0.587013	29.2205	0.498701	38.3357	0.202597	37.0879	0.0519481	42.8725	0.00909091	28.3956	0.306493	20.3588	0.545455	33.895	0.133766	41.3894	0.349351
ILMN_1812070	92.4011	0	38.3169	0.0142857	147.498	0	93.3529	0.0012987	115.476	0.00779221	49.3487	0.0038961	216.738	0	46.6946	0.241558	36.1125	0.349351	37.0942	0.245454	88.4532	0	82.3628	0	42.4394	0.061039	48.3236	0.0142857	238.449	0	51.6317	0.180519
ILMN_2094875	66.0752	0.0012987	27.6187	0.0974026	94.956	0	50.7052	0.00909091	59.4615	0.0519481	33.8238	0.0233766	130.192	0	7.24988	0.976623	7.60135	0.916883	19.2962	0.866234	26.5755	0.192208	52.9654	0.0038961	21.3333	0.58961	27.5465	0.223377	153.111	0	39.3178	0.387013
ILMN_1665730	415.689	0	393.435	0	577.097	0	621.498	0	646.638	0	382.8	0	433.166	0	577.042	0	799.168	0	264.683	0	465.499	0	598.165	0	522.367	0	665.899	0	543.175	0	398.301	0
ILMN_2232066	13.9695	0.6	21.1345	0.284416	25.8805	0.0961039	24.3358	0.205195	29.2719	0.281818	17.9266	0.444156	20.4961	0.238961	25.8465	0.731169	40.1204	0.251948	37.6022	0.223377	20.4793	0.383117	10.3789	0.783117	29.855	0.264935	27.8211	0.220779	38.1773	0.0831169	38.2116	0.41039
ILMN_1767349	56.4437	0.0038961	19.8586	0.348052	13.226	0.662338	16.4956	0.561039	39.4171	0.167533	18.1861	0.433766	22.9712	0.181818	35.9022	0.48961	35.2871	0.368831	51.9259	0.0441558	72.1592	0	59.318	0.0012987	20.1755	0.64026	44.1643	0.025974	109.029	0	118.814	0.0012987
ILMN_1658257	12.3699	0.679221	5.4867	0.988312	6.55048	0.933766	10.4456	0.835065	-19.6219	0.980519	19.9649	0.332468	0.715818	0.938961	22.4865	0.802597	21.3663	0.666234	17.2752	0.914286	11.6873	0.768831	13.0004	0.653247	24.2903	0.449351	13.2669	0.866234	15.6857	0.602597	29.3755	0.585714
ILMN_2193980	763.762	0	917.778	0	788.16	0	831.668	0	1181.92	0	801.731	0	1031.05	0	1244.21	0	1018.87	0	1170.95	0	613.105	0	720.427	0	1110.87	0	697.593	0	559.398	0	1117.62	0
ILMN_1687840	609.952	0	432.182	0	574.451	0	816.217	0	847.119	0	604.981	0	921.955	0	444.792	0	524.601	0	455.038	0	372.043	0	374.595	0	479.393	0	452.958	0	301.96	0	347.865	0
ILMN_2102422	41.8368	0.00909091	43.9332	0.0025974	45.3762	0.0038961	39.4341	0.0233766	53.2998	0.0688312	31.74	0.0324675	37.6398	0.0272727	24.558	0.753247	10.2586	0.879221	56.0055	0.0246753	30.4639	0.124675	26.3952	0.119481	39.9175	0.0909091	34.904	0.087013	30.5715	0.194805	34.0467	0.485714
ILMN_1788928	41.4396	0.0103896	48.063	0.0025974	29.2596	0.0519481	36.2173	0.0350649	114.571	0.00779221	28.5712	0.0662338	8.53402	0.72987	71.6305	0.0350649	83.749	0.00909091	64.6694	0.0116883	23.1358	0.290909	37.1337	0.025974	38.5031	0.116883	39.5559	0.048052	37.6875	0.087013	56.3532	0.138961
ILMN_2343047	549.843	0	617.566	0	457.833	0	611.102	0	480.175	0	684.893	0	592.942	0	285.057	0	150.828	0	377.87	0	267.961	0	300.348	0	338.14	0	292.209	0	258.986	0	413.298	0
ILMN_2343048	598.882	0	910.871	0	659.342	0	851.072	0	518.768	0	792.007	0	691.917	0	536.958	0	394.26	0	742.462	0	579.342	0	629.315	0	772.997	0	573.729	0	949.694	0	933.225	0
ILMN_2335302	26.3683	0.107792	31.0508	0.048052	24.6256	0.114286	18.999	0.431169	46.6498	0.1	27.5386	0.0779221	13.1278	0.545455	34.9329	0.520779	27.2425	0.544156	35.2128	0.3	13.654	0.683117	18.5712	0.349351	21.2253	0.593507	22.9087	0.418182	19.5787	0.487013	47.7201	0.246753
ILMN_1802404	104.665	0	109.61	0	96.1138	0	94.5447	0.0012987	83.1944	0.0233766	110.906	0	88.9854	0	103.678	0.0025974	51.7596	0.105195	47.1872	0.0779221	52.0891	0.0038961	48.4513	0.00519481	51.8313	0.0246753	59.1767	0.00649351	44.5008	0.0415584	71.5183	0.0506494
ILMN_1776119	480.952	0	358.784	0	412.857	0	450.723	0	542.948	0	457.851	0	483.908	0	458.145	0	314.993	0	520.059	0	346.194	0	381.66	0	494.194	0	375.031	0	397.174	0	521.108	0
ILMN_2358714	9.02361	0.838961	7.9096	0.95974	7.43521	0.914286	6.11662	0.951948	-17.6177	0.972727	12.5204	0.790909	10.3173	0.658442	21.9007	0.81948	19.5674	0.694805	23.6772	0.720779	14.5811	0.64026	9.2195	0.832468	20.1399	0.644156	20.5747	0.535065	3.50888	0.931169	38.4387	0.407792
ILMN_1732140	36.9516	0.0233766	29.757	0.0623377	23.2292	0.149351	32.6415	0.0545455	19.2472	0.435065	24.9301	0.144156	27.1941	0.105195	45.5162	0.253247	57.4667	0.0506494	39.3977	0.174026	20.7007	0.368831	23.5863	0.177922	31.2747	0.235065	47.5377	0.0155844	35.1148	0.118182	74.3084	0.0428571
ILMN_1713008	28.3633	0.0766234	24.9122	0.17013	12.5714	0.696104	16.3924	0.562338	-14.0938	0.949351	16.3159	0.551948	16.5455	0.385714	40.981	0.351948	8.36941	0.906493	31.7451	0.412987	14.2177	0.664935	9.6899	0.812987	13.9783	0.833766	14.6224	0.816883	6.82564	0.87013	39.7492	0.377922
ILMN_1762093	16.1446	0.497403	16.6804	0.542857	12.5112	0.698701	13.7758	0.679221	-2.98968	0.82987	22.5166	0.218182	22.9647	0.181818	49.3665	0.205195	50.0262	0.120779	38.2812	0.206493	22.8892	0.294805	21.2103	0.253247	27.5611	0.331169	32.9636	0.109091	18.7068	0.498701	39.1153	0.390909
ILMN_1709092	16.5975	0.476623	15.5	0.61039	13.9356	0.612987	12.5072	0.758442	12.7483	0.545455	14.6567	0.666234	9.16575	0.7	41.9345	0.324675	15.5956	0.774026	21.604	0.793507	9.608	0.836364	22.6386	0.203896	13.3096	0.854545	14.3861	0.824675	8.89716	0.823377	13.5786	0.862338
ILMN_1678409	48.658	0.00649351	41.6974	0.00779221	39.7674	0.0103896	66.5861	0.0025974	37.5738	0.181818	52.2424	0.0038961	30.2962	0.0766234	82.8338	0.012987	92.7037	0.00649351	83.7259	0.0038961	69.0399	0	71.5454	0.0012987	56.6645	0.0181818	64.4536	0.0025974	47.1709	0.0363636	60.0189	0.107792
ILMN_1774344	27.4351	0.0935065	30.6736	0.0558442	29.7493	0.0467533	31.0535	0.0636364	2.31793	0.737662	26.097	0.106494	17.1896	0.367532	56.261	0.123377	67.2901	0.0220779	56.587	0.0220779	31.4343	0.112987	24.5787	0.153247	28.4578	0.305195	30.9722	0.146753	34.8585	0.125974	55.6131	0.146753
ILMN_1676278	16.2331	0.493507	24.9004	0.171429	66.9379	0.0012987	54.2195	0.00649351	22.7799	0.381818	21.2388	0.271429	92.2244	0	27.5177	0.7	36.2371	0.345454	24.9192	0.679221	14.5742	0.64026	26.8129	0.11039	33.893	0.185714	21.273	0.488312	23.2702	0.363636	32.2742	0.515584
ILMN_1717466	26.2507	0.109091	26.1852	0.132467	28.6727	0.0558442	24.1583	0.207792	41.118	0.155844	26.6051	0.0961039	22.2825	0.196104	59.7116	0.0961039	60.9298	0.0337662	49.8099	0.0558442	39.5447	0.0376623	40.3085	0.0142857	41.1028	0.0766234	48.8595	0.012987	40.6773	0.0571429	22.478	0.727273
ILMN_1677814	1063.7	0	598.594	0	1200.07	0	1240.29	0	831.931	0	972.958	0	848.597	0	60.6361	0.087013	74.7724	0.0194805	75.1478	0.00519481	41.8431	0.025974	31.4995	0.0545455	69.7835	0.00649351	28.2045	0.21039	48.0396	0.0337662	90.413	0.0142857
ILMN_1788457	59.1724	0.0038961	86.0283	0	120.253	0	90.8826	0.0012987	86.6835	0.0220779	68.5648	0	133.843	0	175.544	0	421.559	0	134.876	0	521.588	0	584.972	0	138.71	0	403.623	0	94.9772	0	103.771	0.00519481
ILMN_2194009	54.046	0.00649351	67.3455	0	110.37	0	85.7652	0.0012987	78.8115	0.0272727	56.6926	0.0025974	165.75	0	230.581	0	475.24	0	156.171	0	478.121	0	472.257	0	109.911	0	319.767	0	104.955	0	156.185	0
ILMN_2302358	14.2172	0.590909	22.543	0.232467	6.50809	0.935065	8.22923	0.907792	2.66751	0.731169	21.8445	0.241558	0.168226	0.945454	13.6346	0.935065	24.7512	0.6	17.7025	0.912987	7.65881	0.88961	13.0502	0.651948	5.6763	0.977922	15.0593	0.803896	0.557939	0.962338	-1.13311	0.972727
ILMN_1706531	752.35	0	805.454	0	840.883	0	1118.03	0	880.657	0	812.642	0	654.477	0	1486.15	0	1577.04	0	2064.87	0	2072.75	0	1700.42	0	1965.71	0	1608.34	0	849.83	0	1432.11	0
ILMN_1651964	662.057	0	875.582	0	761.92	0	982.442	0	675.763	0	947.812	0	649.632	0	1059.39	0	1230.68	0	1226.56	0	1481.85	0	1863.32	0	1561.53	0	2081.18	0	907.418	0	952.418	0
ILMN_1725675	278.341	0	269.763	0	200.698	0	311.484	0	369.127	0	347.638	0	381.211	0	86.9069	0.012987	82.3152	0.0103896	67.7043	0.00649351	109.58	0	158.149	0	135.055	0	157.423	0	426.511	0	119.629	0.0012987
ILMN_1778352	118.388	0	91.8955	0	77.4687	0	71.7477	0.0025974	126.724	0.0038961	92.0797	0	113.364	0	67.7932	0.0506494	51.0856	0.111688	60.8787	0.0142857	41.5292	0.025974	49.4774	0.00519481	54.3082	0.0207792	51.9688	0.0103896	111.91	0	81.722	0.0246753
ILMN_1725414	82.5193	0	77.019	0	63.5842	0.0012987	95.3224	0.0012987	123.733	0.00649351	94.9676	0	126.01	0	32.4763	0.584416	33.1414	0.420779	40.3112	0.161039	34.0137	0.0701299	39.3892	0.0155844	53.7844	0.0207792	47.1868	0.0181818	79.5285	0.0025974	26.5957	0.654545
ILMN_2293902	16.8231	0.463636	24.7036	0.183117	29.1549	0.0545455	31.7653	0.0584416	24.241	0.353247	35.3851	0.0194805	39.5865	0.0220779	26.4872	0.720779	40.0495	0.251948	33.9709	0.331169	23.5788	0.276623	20.9903	0.261039	27.8529	0.318182	24.9168	0.319481	39.4512	0.0649351	54.1603	0.163636
ILMN_1801521	50.1639	0.00649351	47.481	0.0025974	38.4932	0.0142857	40.0725	0.0233766	136.71	0.0025974	45.7153	0.00519481	55.3079	0.0038961	36.4012	0.479221	32.0649	0.44026	26.8192	0.602597	27.6313	0.17013	29.8072	0.074026	41.4308	0.0727273	40.5955	0.038961	46.697	0.038961	44.1513	0.296104
ILMN_2406654	166.718	0	152.991	0	114.749	0	106.89	0	176.468	0.0012987	169.702	0	131.944	0	87.1478	0.012987	64.5011	0.0246753	64.8841	0.0103896	73.6966	0	74.803	0.0012987	65.3256	0.00779221	77.0325	0	174.399	0	81.5498	0.0246753
ILMN_3246902	72.4912	0	71.3796	0	80.2671	0	85.6515	0.0012987	90.7752	0.0220779	101.332	0	110.178	0	55.9375	0.128571	63.6183	0.0272727	30.3531	0.464935	38.3923	0.0441558	59.9154	0.0012987	57.864	0.0168831	60.7878	0.0038961	98.9243	0	45.0488	0.284416
ILMN_3244070	138.948	0	162.732	0	104.078	0	116.317	0	203.421	0.0012987	197.988	0	184.214	0	69.132	0.0441558	77.7479	0.0155844	61.9562	0.012987	98.5761	0	73.1402	0.0012987	51.4831	0.0246753	85.4526	0	156.936	0	90.2123	0.0142857
ILMN_1767129	18489.1	0	12509.3	0	15537.5	0	17006.2	0	23771.7	0	12423.9	0	18888	0	11699.3	0	8921.97	0	11268.8	0	9506.63	0	8500.9	0	6875.31	0	3138.34	0	13307.6	0	15858.8	0
ILMN_1746196	45.6749	0.00909091	23.1664	0.215584	33.999	0.0233766	42.3834	0.0168831	60.5696	0.0519481	23.425	0.185714	38.307	0.025974	47.3776	0.22987	50.4882	0.118182	65.1683	0.0103896	34.6305	0.0688312	27.903	0.0935065	18.6015	0.688312	36.2067	0.074026	34.6545	0.125974	68.9787	0.0649351
ILMN_2366473	18.6834	0.357143	19.2812	0.375325	44.8934	0.0038961	25.1962	0.185714	34.2819	0.216883	18.2108	0.431169	19.0173	0.288312	37.902	0.436364	30.8215	0.471429	50.1792	0.0545455	31.5971	0.11039	38.6636	0.0194805	46.3114	0.0454546	35.7261	0.0805195	47.1558	0.0363636	54.4338	0.161039
ILMN_1751453	23.9507	0.161039	15.6052	0.602597	40.045	0.00909091	13.9084	0.671429	46.6011	0.101299	15.6638	0.6	13.1709	0.544156	33.3444	0.561039	21.7187	0.65974	32.496	0.38961	18.2873	0.461039	21.3393	0.246753	25.2791	0.414286	18.6189	0.642857	32.9275	0.157143	16.8129	0.812987
ILMN_1772189	358.872	0	391.203	0	332.938	0	245.905	0	363.08	0	360.899	0	366.088	0	175.215	0	64.6208	0.0246753	236.538	0	189.081	0	213.503	0	175.603	0	192.224	0	196.327	0	215.348	0
ILMN_1652959	7.72673	0.879221	15.8805	0.58961	9.00524	0.867533	25.0322	0.188312	9.66754	0.596104	11.3012	0.864935	21.0788	0.228571	20.3909	0.849351	23.8532	0.614286	30.7905	0.453247	10.9956	0.796104	6.97466	0.906493	21.2727	0.590909	11.1292	0.919481	21.4901	0.420779	24.5648	0.697403
ILMN_2198897	4.21886	0.962338	9.10762	0.935065	7.08397	0.925974	5.6521	0.958442	-11.4071	0.925974	12.1162	0.812987	-5.23177	0.992208	14.663	0.928571	-2.1231	0.979221	28.6902	0.524675	-2.22031	0.996104	6.13652	0.918182	1.59275	0.996104	10.3978	0.936364	-7.09718	0.992208	7.72205	0.919481
ILMN_1674032	166.479	0	220.071	0	139.126	0	126.744	0	139.528	0.0025974	142.923	0	117.859	0	160.236	0	175.946	0	124.298	0	225.584	0	249.645	0	108.141	0	247.768	0	200.001	0	99.8863	0.00649351
ILMN_1737656	13.0561	0.646753	8.11752	0.958442	13.0454	0.679221	15.2813	0.602597	5.07399	0.681818	15.6519	0.6	19.9873	0.254545	33.049	0.566234	38.1758	0.301299	33.5849	0.348052	23.4839	0.280519	12.294	0.688312	21.4045	0.585714	31.5694	0.12987	22.8895	0.38052	38.373	0.407792
ILMN_2343917	35.9702	0.0298701	29.4389	0.0701299	32.1994	0.0298701	27.9676	0.12987	11.124	0.576623	23.9666	0.171429	26.87	0.107792	42.523	0.314286	36.4312	0.338961	65.8127	0.0103896	29.3094	0.14026	27.2269	0.107792	37.1673	0.132467	34.0782	0.0909091	24.3105	0.331169	54.3711	0.162338
ILMN_1746032	62.8568	0.0025974	40.9689	0.00779221	37.3177	0.0181818	55.2261	0.00519481	95.2544	0.0194805	51.9164	0.0038961	38.686	0.0246753	48.8445	0.209091	52.8331	0.0922078	65.5326	0.0103896	56.4992	0.0012987	58.2796	0.0012987	75.0379	0.0025974	56.2291	0.00649351	52.5608	0.0246753	55.6406	0.146753
ILMN_1651501	37.2231	0.0220779	32.5493	0.0363636	37.0568	0.0194805	33.9613	0.048052	23.0142	0.379221	34.5413	0.0220779	33.7599	0.0441558	84.7139	0.012987	73.3614	0.0207792	71.1851	0.00519481	57.2026	0.0012987	46.1337	0.00649351	58.9565	0.0142857	57.5709	0.00649351	56.6972	0.0207792	85.2571	0.0207792
ILMN_2330267	366.223	0	380.637	0	592.874	0	534.738	0	348.699	0	383.244	0	402.563	0	214.926	0	229.474	0	119.266	0	237.453	0	272.692	0	158.778	0	266.341	0	290.08	0	123.271	0.0012987
ILMN_1676846	316.298	0	399.229	0	568.672	0	500.734	0	337.299	0	361.846	0	397.907	0	135.866	0.0012987	172.581	0	80.9591	0.0038961	130.303	0	177.465	0	141.668	0	213.437	0	162.896	0	132.858	0.0012987
ILMN_2392635	1098.74	0	1020.45	0	879.597	0	914.94	0	822.067	0	841.992	0	915.267	0	682.988	0	651.885	0	429.73	0	405.422	0	398.43	0	590.863	0	727.631	0	761.597	0	713.186	0
ILMN_1763875	1907	0	1633.38	0	2115.73	0	2618.32	0	2449.71	0	2027.57	0	2647.62	0	2710.47	0	2454.04	0	1659.66	0	1184.58	0	983.732	0	2514.34	0	2117.98	0	2174.37	0	2337.64	0
ILMN_2284941	14.8729	0.55974	8.84723	0.942857	7.85968	0.894805	14.913	0.631169	18.8291	0.441559	8.119	0.95974	4.94658	0.846753	25.3319	0.738961	5.21278	0.941558	5.03337	0.996104	8.79936	0.861039	5.67147	0.925974	5.77487	0.977922	6.41052	0.987013	1.52158	0.951948	-6.79723	0.990909
ILMN_1781999	220.95	0	213.372	0	292.125	0	189.463	0	199.967	0.0012987	190.899	0	168.247	0	72.5311	0.0324675	82.4386	0.0103896	98.4865	0.0012987	165.246	0	155.85	0	53.4374	0.0220779	109.223	0	126.548	0	86.6362	0.0181818
ILMN_1669201	226.484	0	207.479	0	206.199	0	191.366	0	189.448	0.0012987	237.464	0	176.606	0	156.839	0	141.31	0	215.937	0	192.154	0	138.383	0	186.539	0	188.124	0	144.426	0	147.823	0
ILMN_1810085	302.791	0	196.859	0	175.506	0	222.25	0	313.837	0	219.436	0	214.906	0	202.835	0	175.02	0	225.372	0	162.031	0	157.612	0	203.308	0	220.085	0	226.935	0	214.257	0
ILMN_2262362	26.6669	0.102597	22.539	0.233766	21.9718	0.193506	33.0762	0.0506494	47.2161	0.0974026	29.3993	0.0571429	19.2462	0.279221	78.6839	0.0168831	51.8573	0.102597	39.527	0.171429	33.3722	0.0766234	26.2937	0.120779	41.7557	0.0662338	25.1301	0.315584	49.6564	0.0285714	36.0994	0.44026
ILMN_1743638	45.9292	0.00909091	26.9114	0.112987	20.912	0.237662	29.7943	0.0818182	82.5858	0.0233766	25.3498	0.127273	24.5202	0.14026	42.3846	0.315584	24.7525	0.6	50.1185	0.0545455	15.3314	0.6	9.76366	0.811688	28.8844	0.293507	26.9189	0.246753	43.3364	0.0467533	37.566	0.416883
ILMN_1658176	150.566	0	124.593	0	146.031	0	206.353	0	142.965	0.0012987	175.156	0	166.378	0	285.62	0	268.34	0	259.258	0	151.175	0	168.651	0	250.327	0	156.276	0	199.508	0	218.721	0
ILMN_2329927	82.7515	0	131.597	0	89.2105	0	73.0806	0.0025974	51.9221	0.0714286	103.031	0	69.3764	0.0012987	40.8639	0.35974	29.0234	0.503896	32.5909	0.385714	50.9208	0.00649351	59.07	0.0012987	26.6762	0.362338	38.2185	0.0584416	60.1147	0.0142857	7.52108	0.920779
ILMN_1794782	270.659	0	363.838	0	332.337	0	498.747	0	259.173	0	368.427	0	476.604	0	188.861	0	297.994	0	207.654	0	225.468	0	198.194	0	174.449	0	148.481	0	263.968	0	221.984	0
ILMN_1695968	37.8985	0.0181818	31.6047	0.0428571	26.5215	0.0805195	26.1851	0.163636	15.8679	0.492208	44.0183	0.00519481	33.7819	0.0441558	77.5214	0.0207792	39.9059	0.255844	62.3904	0.012987	60.2702	0.0012987	39.0164	0.0168831	53.9685	0.0207792	55.449	0.00649351	57.3463	0.0207792	80.6067	0.0272727
ILMN_1789641	12.7684	0.658442	22.6388	0.228571	46.7079	0.0038961	42.3672	0.0168831	8.50156	0.615584	27.5076	0.0792208	41.4801	0.0168831	29.66	0.648052	41.7224	0.231169	13.7808	0.964935	21.6028	0.336364	20.3322	0.287013	27.7146	0.322078	18.8826	0.62987	-1.76765	0.979221	20.4035	0.761039
ILMN_1779470	73.0369	0	80.1371	0	53.2325	0.0025974	63.1149	0.0025974	47.8505	0.0948052	64.3835	0.0025974	40.2049	0.0181818	284.717	0	152.064	0	297.263	0	267.777	0	253.595	0	326.424	0	351.636	0	93.8035	0	224.52	0
ILMN_1716592	29.3366	0.0662338	19.902	0.346753	31.2685	0.0324675	26.8803	0.142857	39.9457	0.163636	29.7621	0.0558442	35.727	0.0350649	38.3668	0.420779	48.0243	0.138961	38.3558	0.201299	30.6716	0.122078	19.3662	0.318182	33.2834	0.202597	29.9878	0.167533	33.2584	0.149351	41.906	0.335065
ILMN_1680309	29.687	0.061039	13.3652	0.753247	22.3909	0.181818	24.7283	0.196104	16.8189	0.477922	12.6588	0.776623	16.8873	0.374026	27.1395	0.706493	32.2761	0.436364	28.6483	0.524675	20.794	0.364935	28.5089	0.0909091	30.6812	0.246753	25.8617	0.283117	27.3422	0.254545	59.4691	0.109091
ILMN_1743371	36.1109	0.0298701	32.1191	0.038961	13.6763	0.62987	32.3888	0.0558442	68.3918	0.0402597	29.3253	0.0571429	26.8515	0.107792	51.2568	0.172727	11.3756	0.854545	75.0331	0.00519481	44.9589	0.0181818	48.9473	0.00519481	54.9659	0.0194805	39.8292	0.0467533	57.0305	0.0207792	64.4949	0.0883117
ILMN_1770031	612.808	0	495.71	0	523.771	0	503.841	0	555.199	0	516.794	0	426.241	0	437.509	0	538.445	0	585.862	0	458.412	0	399.647	0	395.175	0	420.876	0	497.052	0	460.404	0
ILMN_2338268	82.7356	0	62.2267	0.0012987	57.6206	0.0012987	49.4234	0.0103896	106.562	0.0142857	61.3251	0.0025974	51.4111	0.00649351	38.2248	0.424675	49.4482	0.123377	57.0603	0.0220779	57.2644	0.0012987	58.9668	0.0012987	45.9942	0.0454546	56.1191	0.00649351	62.3754	0.0103896	81.5602	0.0246753
ILMN_1753912	33.6808	0.0350649	36.6856	0.0194805	48.9239	0.0038961	57.5133	0.00519481	63.8486	0.0454546	29.6961	0.0558442	39.7738	0.0194805	-2.8534	1	22.0964	0.653247	35.2354	0.3	24.1112	0.263636	18.1184	0.367532	38.0077	0.122078	31.6072	0.12987	3.62472	0.92987	-3.23305	0.984416
ILMN_1737475	82.663	0	49.5359	0.0025974	45.1465	0.0038961	35.6224	0.0376623	57.0777	0.0571429	51.0701	0.0038961	55.0575	0.0038961	5.5735	0.983117	3.58641	0.955844	32.0514	0.403896	50.5502	0.00649351	47.5971	0.00519481	20.6198	0.627273	32.5399	0.111688	30.4424	0.198701	1.90668	0.95974
ILMN_1745116	116.707	0	122.472	0	208.705	0	148.684	0	172.482	0.0012987	177.129	0	435.761	0	179.209	0	191.673	0	227.714	0	225.93	0	210.235	0	144.255	0	117.494	0	285.198	0	368.074	0
ILMN_2318685	205.453	0	167.953	0	163.769	0	111.739	0	239.553	0	187.028	0	205.995	0	131.924	0.0012987	135.241	0	152.861	0	153.729	0	171.32	0	100.116	0	84.7003	0	215.32	0	189.409	0
ILMN_2245305	555.949	0	347.108	0	425.192	0	432.864	0	766.367	0	431.491	0	627.934	0	429.005	0	382.787	0	569.039	0	344.589	0	336.755	0	343.265	0	222.046	0	400.988	0	599.808	0
ILMN_1707925	8.54743	0.854545	19.2474	0.377922	18.7756	0.351948	26.4208	0.158442	18.0234	0.463636	9.2165	0.938961	3.88374	0.877922	36.7925	0.467533	34.9356	0.376623	29.6422	0.48961	31.3446	0.112987	24.9077	0.145454	26.2046	0.375325	37.2822	0.0623377	66.5846	0.00909091	38.0827	0.41039
ILMN_1698311	34.1718	0.0337662	23.3067	0.212987	27.4469	0.0714286	33.0348	0.0506494	31.4802	0.258442	28.3258	0.0701299	40.321	0.0181818	73.6841	0.0298701	76.0398	0.0168831	58.2874	0.0181818	37.6881	0.048052	34.7044	0.0350649	45.1209	0.048052	28.2625	0.207792	46.3627	0.038961	74.1002	0.0428571
ILMN_2367487	9.4619	0.815584	8.58666	0.946753	12.6042	0.694805	17.2045	0.52987	-9.14959	0.903896	17.9646	0.441559	17.5796	0.351948	34.5015	0.535065	25.2813	0.592208	40.6575	0.154546	17.9777	0.475325	30.3745	0.0649351	15.8342	0.779221	15.8364	0.774026	76.1173	0.0038961	82.0888	0.0246753
ILMN_1785285	24.1702	0.155844	27.6491	0.0948052	19.3418	0.324675	23.3825	0.236364	55.5626	0.061039	24.9626	0.142857	32.6447	0.048052	68.0943	0.0493507	16.2522	0.762338	46.3798	0.0831169	39.5263	0.0376623	26.6056	0.112987	27.4354	0.333766	32.2044	0.116883	35.2608	0.114286	46.1581	0.25974
ILMN_2073969	34.2927	0.0337662	27.0659	0.11039	25.1136	0.105195	30.0582	0.0779221	72.3154	0.0311688	25.9758	0.111688	32.2753	0.0519481	98.3402	0.0038961	100.349	0.0038961	48.2754	0.0688312	40.2424	0.0324675	43.3371	0.00909091	36.8813	0.135065	48.8233	0.012987	48.9001	0.0311688	70.9208	0.0545455
ILMN_1794213	1355.19	0	980.019	0	951.765	0	1048.66	0	2088.08	0	946.736	0	1346.95	0	1553.41	0	1660.2	0	1401.97	0	1256.15	0	1191.87	0	1334.62	0	1050.13	0	1576.3	0	1856.91	0
ILMN_2227533	210.229	0	141.809	0	113.932	0	124.246	0	297.598	0	171.271	0	185.611	0	165.051	0	120.27	0	238.339	0	127.327	0	108.585	0	142.201	0	99.7857	0	181.695	0	290.513	0
ILMN_1769390	593.351	0	796.011	0	461.872	0	670.549	0	627.874	0	730.46	0	949.311	0	526.807	0	588.792	0	400.767	0	796.072	0	915.148	0	596.556	0	773.4	0	506.075	0	398.729	0
ILMN_2403446	88.8225	0	46.9492	0.0025974	63.3581	0.0012987	75.7364	0.0025974	81.7361	0.025974	66.7215	0.0012987	85.7981	0	99.7642	0.0038961	47.7886	0.142857	62.3627	0.012987	34.4196	0.0688312	47.7212	0.00519481	52.3144	0.0246753	27.6355	0.222078	46.2295	0.038961	38.2434	0.409091
ILMN_1787618	12.069	0.693507	18.7114	0.401299	10.0701	0.824675	17.5391	0.51039	12.8209	0.545455	22.0633	0.232467	-0.0749948	0.946753	39.0265	0.403896	20.8539	0.677922	31.9523	0.406494	13.4414	0.692208	10.6553	0.768831	25.6068	0.396104	17.6729	0.685714	17.7544	0.535065	43.752	0.298701
ILMN_1723662	201.528	0	112.535	0	142.22	0	168.772	0	242.315	0	146.282	0	168.647	0	146.119	0.0012987	110.591	0.0012987	130.866	0	150.172	0	108.627	0	125.408	0	94.5571	0	176.546	0	176.534	0
ILMN_1801767	224.719	0	235.226	0	435.54	0	387.964	0	127.438	0.0038961	313.195	0	283.306	0	30.275	0.635065	91.3677	0.00649351	41.9582	0.14026	65.8256	0	74.534	0.0012987	65.1161	0.00779221	80.9859	0	55.4098	0.0220779	1.36147	0.964935
ILMN_1700633	217.859	0	160.503	0	143.514	0	161.227	0	189.548	0.0012987	174.847	0	188.751	0	120.077	0.0012987	151.373	0	148.862	0	95.6322	0	94.3748	0	85.2704	0	91.5536	0	151.644	0	221.6	0
ILMN_1655702	82.7117	0	75.482	0	105.011	0	64.1449	0.0025974	102.705	0.0155844	90.4061	0	96.2709	0	73.8369	0.0285714	75.2534	0.0194805	62.7077	0.0116883	83.037	0	128.825	0	46.9807	0.0428571	66.6821	0.0025974	101.384	0	73.0383	0.0428571
ILMN_1706344	548.446	0	620.653	0	957.06	0	912.507	0	479.382	0	631.634	0	597.143	0	261.403	0	352.001	0	198.31	0	219.107	0	217.39	0	258.003	0	228.633	0	317.349	0	189.431	0
ILMN_1719498	21.9139	0.231169	17.122	0.509091	8.80703	0.87013	33.7913	0.048052	20.8331	0.403896	13.2011	0.745455	11.787	0.594805	53.4629	0.149351	36.6492	0.335065	37.2811	0.236364	32.8409	0.0896104	32.9783	0.0454546	28.5055	0.303896	24.5508	0.325974	26.5469	0.275325	38.3833	0.407792
ILMN_1712707	523.446	0	557.591	0	381.42	0	440.089	0	422.909	0	514.903	0	600.331	0	671.809	0	494.299	0	677.662	0	578.393	0	548.497	0	747.609	0	523.378	0	567.226	0	754.262	0
ILMN_1699750	96.2211	0	76.3564	0	41.9719	0.00519481	49.4937	0.0103896	114.263	0.00779221	78.8133	0	100.855	0	258.04	0	276.923	0	280.368	0	261.272	0	241.059	0	233.485	0	182.26	0	309.139	0	317.917	0
ILMN_1739081	18.9778	0.335065	19.6777	0.358442	32.552	0.0298701	34.8147	0.0402597	29.7576	0.277922	28.7669	0.0649351	28.0326	0.0987013	74.0458	0.0285714	68.0129	0.0220779	50.6278	0.048052	32.6642	0.0948052	46.5737	0.00649351	31.0872	0.238961	33.7932	0.0909091	40.5275	0.0584416	65.0246	0.0857143
ILMN_2329958	495.203	0	392.922	0	401.103	0	511.922	0	507.754	0	444.235	0	455.629	0	444.604	0	594.938	0	370.974	0	424.383	0	411.83	0	394.425	0	499.993	0	480.684	0	368.826	0
ILMN_1775944	38.5314	0.0168831	44.3048	0.0025974	30.9468	0.0337662	33.3151	0.0506494	54.1044	0.0649351	32.0118	0.0324675	28.7623	0.0896104	25.2091	0.74026	34.7202	0.38052	49.5405	0.0558442	40.0224	0.0350649	41.4714	0.00909091	33.6811	0.190909	27.4182	0.224675	35.0463	0.119481	29.615	0.575325
ILMN_1724497	299.848	0	288.61	0	303.468	0	293.385	0	362.241	0	257.89	0	304.353	0	245.466	0	257.079	0	271.227	0	318.299	0	351.615	0	219.723	0	228.188	0	275.693	0	250.149	0
ILMN_1720988	43.7557	0.00909091	36.1775	0.0207792	36.8973	0.0207792	34.2071	0.0441558	10.5034	0.581818	37.2528	0.0155844	32.5686	0.0506494	51.4769	0.17013	51.2583	0.109091	53.8626	0.0363636	60.1454	0.0012987	54.0562	0.0025974	50.117	0.0272727	40.0785	0.0428571	49.4218	0.0285714	64.2496	0.0883117
ILMN_1707274	13.5853	0.620779	11.1991	0.862338	5.43044	0.951948	16.1375	0.576623	20.821	0.403896	14.7608	0.655844	2.37549	0.903896	32.9041	0.571429	21.1588	0.671429	22.751	0.758442	15.9819	0.566234	10.5249	0.775325	13.3512	0.850649	7.0453	0.983117	7.2459	0.866234	12.1507	0.88052
ILMN_1755658	23.3203	0.184416	11.4459	0.846753	17.4562	0.414286	16.851	0.546753	-8.11059	0.892208	15.9406	0.581818	23.4827	0.17013	29.8901	0.646753	19.4844	0.698701	39.2439	0.177922	13.8861	0.676623	16.6545	0.435065	28.7019	0.302597	17.6136	0.690909	12.0185	0.722078	58.7514	0.112987
ILMN_1673639	13.3259	0.632467	16.3954	0.55974	16.2639	0.496104	35.0453	0.038961	23.9409	0.357143	25.5553	0.122078	25.2751	0.127273	44.4162	0.276623	38.8111	0.283117	121.548	0	84.6146	0	146.086	0	19.2999	0.667532	29.6767	0.175325	46.3986	0.038961	125.794	0.0012987
ILMN_1713732	1122.46	0	1037.04	0	1075.66	0	1209.16	0	1344.55	0	1136.93	0	1564.89	0	1376.02	0	1298.69	0	1623.47	0	1309.93	0	1032.02	0	1760.58	0	963.324	0	1167.55	0	1418.57	0
ILMN_1708922	84.0509	0	69.8899	0	75.4626	0	77.512	0.0025974	80.1154	0.0272727	117.849	0	58.7191	0.0025974	41.4748	0.342857	49.1766	0.123377	39.2161	0.177922	49.7297	0.00649351	46.998	0.00649351	43.4176	0.0571429	51.5269	0.0116883	44.0928	0.0441558	66.6225	0.0753247
ILMN_2268241	24.022	0.15974	36.763	0.0194805	20.1275	0.275325	20.4154	0.35974	30.8085	0.267533	23.4347	0.185714	11.7225	0.596104	20.1754	0.851948	44.8097	0.177922	41.5565	0.148052	28.8424	0.142857	21.0962	0.255844	15.8188	0.78052	31.9315	0.123377	20.4366	0.45974	16.4724	0.820779
ILMN_1741628	43.9828	0.00909091	41.6903	0.00779221	54.4305	0.0012987	52.0491	0.00909091	20.8095	0.403896	49.0883	0.0038961	42.2589	0.0155844	69.9789	0.0415584	78.1642	0.0142857	63.133	0.0116883	52.2832	0.0025974	51.9481	0.0038961	68.0317	0.00779221	47.5186	0.0155844	48.9498	0.0311688	52.4653	0.176623
ILMN_1657870	27.2103	0.0948052	22.7876	0.222078	18.9316	0.341558	16.7795	0.550649	6.4299	0.655844	15.845	0.58961	29.2404	0.0857143	35.8061	0.492208	21.4563	0.663636	34.605	0.315584	17.2807	0.497403	24.4955	0.154546	21.3506	0.58961	23.5784	0.379221	30.9308	0.193506	23.8007	0.705195
ILMN_2240003	49.8314	0.00649351	50.464	0.0025974	36.6758	0.0207792	31.8376	0.0584416	43.6336	0.128571	52.3456	0.0038961	59.33	0.0025974	81.341	0.0142857	90.0998	0.00649351	60.0838	0.0155844	61.2669	0	47.3509	0.00519481	68.5784	0.00779221	41.561	0.0363636	37.5091	0.087013	63.7307	0.0883117
ILMN_1785424	6502	0	6884.36	0	11554.8	0	10323.3	0	5862.97	0	7980.48	0	7404.06	0	2525.43	0	1828.35	0	2259.05	0	2137.32	0	2582.45	0	3026.32	0	2462.83	0	5702.06	0	3214.17	0
ILMN_1731610	34.6982	0.0337662	45.2813	0.0025974	50.2826	0.0038961	68.1429	0.0025974	41.1323	0.155844	53.3174	0.0025974	47.7803	0.0103896	40.949	0.354545	39.0889	0.271429	40.6467	0.154546	47.8628	0.00909091	39.7194	0.0155844	41.423	0.0727273	35.5905	0.0831169	43.3281	0.048052	64.6777	0.0883117
ILMN_1696682	32.4374	0.0415584	33.4455	0.0311688	68.6378	0.0012987	55.7265	0.00519481	69.57	0.0376623	33.0879	0.0246753	39.3885	0.0233766	70.3012	0.038961	48.8194	0.128571	49.6834	0.0558442	39.6728	0.0376623	44.6502	0.00779221	53.8427	0.0207792	31.2524	0.136364	55.132	0.0220779	50.7808	0.193506
ILMN_2396672	371.728	0	769.83	0	1118.58	0	777.353	0	240.448	0	639.208	0	352.353	0	64.1167	0.0675325	66.159	0.0220779	51.6135	0.0454546	112.627	0	119.137	0	69.0567	0.00649351	131.772	0	164.067	0	38.9486	0.394805
ILMN_1758825	156.316	0	127.465	0	141.179	0	162.205	0	115.985	0.00649351	161.94	0	94.5335	0	478.437	0	335.087	0	459.146	0	425.001	0	480.316	0	579.687	0	481	0	1569.17	0	546.052	0
ILMN_1656940	24.85	0.137662	21.2498	0.279221	36.5544	0.0207792	18.8798	0.433766	6.4523	0.651948	23.2276	0.192208	34.489	0.0415584	48.0812	0.218182	30.8758	0.467533	27.5069	0.571429	26.5865	0.192208	27.9935	0.0935065	47.4498	0.0402597	23.7107	0.374026	11.8635	0.723377	36.3172	0.437662
ILMN_1656979	0.294728	0.993506	4.74396	0.98961	8.90566	0.868831	10.3927	0.835065	-10.1967	0.912987	15.3194	0.623377	2.61506	0.9	29.5455	0.653247	9.49088	0.893506	16.6207	0.922078	6.24606	0.920779	18.7544	0.337662	19.2411	0.668831	13.0924	0.87013	16.3524	0.579221	-5.28443	0.988312
ILMN_1731433	179.601	0	82.1407	0	117.52	0	169.178	0	151.953	0.0012987	183.664	0	516.909	0	22.648	0.797403	56.6294	0.0584416	33.9479	0.331169	31.3196	0.112987	32.7958	0.0454546	29.4167	0.277922	44.7464	0.0233766	31.2416	0.192208	90.2044	0.0142857
ILMN_1672878	2268.93	0	2540.34	0	2295.03	0	2639.09	0	2041.69	0	2759.92	0	2191.04	0	4301.86	0	2566.41	0	3609	0	2954.08	0	2574.22	0	3605.33	0	2185.08	0	2740.33	0	3440.12	0
ILMN_1655114	54.1079	0.00649351	39.2904	0.0116883	33.1943	0.025974	51.8507	0.00909091	21.7364	0.392208	49.8816	0.0038961	19.5245	0.272727	47.2126	0.233766	28.4297	0.515584	71.9358	0.00519481	66.3291	0	53.2382	0.0038961	52.3328	0.0246753	56.4299	0.00649351	36.8469	0.0935065	59.94	0.109091
ILMN_1657045	27.5586	0.0909091	18.3052	0.431169	18.5831	0.357143	12.5587	0.754545	3.06719	0.723377	22.3525	0.225974	19.1412	0.283117	68.5197	0.048052	29.9971	0.484416	35.0714	0.301299	29.1603	0.141558	24.6075	0.153247	33.575	0.190909	33.6406	0.0909091	29.7473	0.207792	37.0959	0.422078
ILMN_1766991	9.8327	0.801299	10.3322	0.892208	14.6284	0.568831	6.38618	0.948052	0.459886	0.762338	15.4662	0.612987	11.9789	0.587013	39.7199	0.383117	8.05002	0.909091	25.1138	0.668831	23.9984	0.264935	5.04992	0.936364	22.644	0.532467	12.5145	0.893506	0.224322	0.966234	41.8225	0.337662
ILMN_1658083	100.305	0	81.3971	0	97.8409	0	89.5907	0.0012987	101.051	0.0168831	82.5036	0	54.5686	0.0038961	99.1023	0.0038961	78.7946	0.012987	69.6555	0.00519481	48.366	0.00779221	65.9155	0.0012987	79.2884	0	76.599	0	106.353	0	74.4948	0.0428571
ILMN_1802096	404.095	0	230.54	0	206.033	0	291.99	0	410.209	0	393.127	0	370.829	0	1103.35	0	558.473	0	906.172	0	563.62	0	626.258	0	923.881	0	590.796	0	558.592	0	1122.21	0
ILMN_2367165	307.89	0	179.379	0	159.436	0	153.06	0	284.303	0	302.109	0	210.772	0	83.5093	0.012987	75.4674	0.0194805	185.913	0	178.72	0	148.623	0	173.041	0	208.08	0	98.1048	0	131.448	0.0012987
ILMN_1753370	138.95	0	217.717	0	173.871	0	128.363	0	67.5894	0.0415584	109.129	0	81.7676	0	141.029	0.0012987	152.547	0	186.254	0	155.479	0	115.434	0	145.245	0	172.977	0	106.052	0	131.643	0.0012987
ILMN_1738921	1396.59	0	736.95	0	939.771	0	1081.02	0	1479.86	0	905.705	0	1414.78	0	823.116	0	849.575	0	908.634	0	867.06	0	966.335	0	808.442	0	878.597	0	931.527	0	989.37	0
ILMN_1660199	496.288	0	539.46	0	486.094	0	411.024	0	525.963	0	530.21	0	523.81	0	390.982	0	641.547	0	462.211	0	684.074	0	680.23	0	435.123	0	605.687	0	536.888	0	370.754	0
ILMN_2331636	2006.12	0	2212.11	0	2218.97	0	2510.51	0	2056.69	0	2697.47	0	2467.57	0	2102.33	0	1852.35	0	2005.31	0	1936.22	0	2383.61	0	1835.53	0	2125.49	0	2284.32	0	2028.18	0
ILMN_1772123	1315.74	0	1528.43	0	1677.47	0	1866.39	0	1434.11	0	1461.33	0	1558.71	0	1365.01	0	1304.25	0	1333.02	0	1287.99	0	1601.92	0	1305.86	0	1367.8	0	1663.96	0	1605.54	0
ILMN_1667641	12.6014	0.664935	10.72	0.887013	9.77313	0.836364	5.56112	0.962338	-6.0747	0.863636	20.8988	0.284416	7.97215	0.753247	11.8282	0.951948	-3.1214	0.980519	28.7725	0.520779	14.0998	0.67013	6.77613	0.912987	26.2383	0.374026	14.0261	0.838961	-0.0240084	0.967533	11.4601	0.892208
ILMN_1763852	229.455	0	267.663	0	153.432	0	232.353	0	183.201	0.0012987	306.646	0	272.913	0	445.226	0	232.391	0	451.987	0	296.189	0	300.802	0	492.607	0	350.83	0	320.943	0	338.04	0
ILMN_1687303	578.944	0	516.643	0	638.151	0	895.832	0	548.427	0	566.774	0	832.883	0	604.514	0	411.519	0	614.774	0	491.425	0	530.474	0	770.485	0	426.74	0	678.789	0	525.342	0
ILMN_1761058	382.431	0	285.577	0	349.415	0	455.022	0	334.77	0	399.181	0	425.622	0	527.425	0	578.897	0	378.423	0	511.692	0	539.836	0	531.967	0	546.817	0	444.274	0	418.446	0
ILMN_2225595	586.35	0	566.646	0	538.831	0	573.979	0	364.152	0	511.491	0	530.437	0	300.892	0	365.235	0	336.508	0	456.407	0	432.658	0	334.613	0	397.37	0	418.551	0	291.693	0
ILMN_1724699	31.9786	0.0428571	35.5827	0.0207792	41.2775	0.00779221	45.8237	0.0142857	12.3418	0.551948	44.6612	0.00519481	49.1603	0.0103896	50.0443	0.196104	64.5429	0.0246753	41.9561	0.14026	43.0446	0.0220779	43.5875	0.00909091	38.2882	0.118182	45.527	0.0233766	48.6418	0.0311688	45.3027	0.281818
ILMN_1775579	562.118	0	472.304	0	550.209	0	588.799	0	615.415	0	506.851	0	530.68	0	667.192	0	545.587	0	713.136	0	590.619	0	588.505	0	660.466	0	585.203	0	726.854	0	653.276	0
ILMN_1660890	10.2486	0.781818	18.5099	0.416883	23.5987	0.144156	15.8896	0.580519	63.0877	0.048052	20.9845	0.280519	17.0597	0.371429	28.9388	0.668831	37.0444	0.323377	34.144	0.323377	17.7525	0.483117	19.8768	0.303896	25.369	0.41039	17.6698	0.685714	14.0195	0.650649	52.3708	0.176623
ILMN_1778104	395.55	0	397.369	0	323.746	0	313.361	0	391.559	0	386.642	0	329.355	0	214.76	0	229.706	0	153.998	0	259.767	0	301.222	0	185.804	0	319.545	0	261.117	0	145.821	0
ILMN_2053679	2208.44	0	1469.91	0	2014.89	0	1886.66	0	2646.17	0	2158.11	0	2114.18	0	1771.23	0	2376.33	0	1185.14	0	1518.32	0	1580.91	0	1668.5	0	1656.65	0	1544.63	0	1514.52	0
ILMN_1795104	568.781	0	335.519	0	286.328	0	226.333	0	732.241	0	429.642	0	323.567	0	110.972	0.0025974	115.63	0.0012987	130.323	0	101.735	0	93.4476	0	103.766	0	101.725	0	154.412	0	159.627	0
ILMN_1740920	61.7082	0.0025974	54.4259	0.0025974	48.3431	0.0038961	61.0994	0.0025974	49.9986	0.0818182	53.7302	0.0025974	40.2294	0.0181818	49.2747	0.206493	59.5951	0.0428571	44.7446	0.0948052	44.6052	0.0194805	39.6518	0.0155844	42.3036	0.061039	38.0451	0.061039	35.9599	0.109091	52.4858	0.176623
ILMN_2263466	153.283	0	170.839	0	126.8	0	103.404	0.0012987	121.077	0.00649351	117.516	0	90.9644	0	59.4554	0.0961039	24.5693	0.602597	92.78	0.0012987	120.991	0	116.081	0	76.8255	0.0012987	83.8875	0	89.8338	0	37.971	0.411688
ILMN_1806408	8765.55	0	7103.48	0	7086.63	0	8679.56	0	9273.32	0	8127.34	0	9522.02	0	7723.32	0	6682.64	0	10957.2	0	7105.43	0	7196.35	0	10865.5	0	7580.9	0	8085.17	0	8685.01	0
ILMN_2352009	2004.57	0	1916.75	0	1580.86	0	2107.44	0	2536.42	0	2325.72	0	1676.75	0	1291.48	0	901.378	0	1457.66	0	1317.35	0	1310.46	0	1591.07	0	1502.99	0	1257.74	0	1399.78	0
ILMN_1693148	0.0101938	0.996104	15.4068	0.614286	14.6428	0.568831	1.64728	0.993506	-5.87985	0.863636	9.72089	0.922078	3.26208	0.888312	11.8293	0.951948	7.63617	0.916883	19.2867	0.866234	14.3978	0.654545	8.90221	0.845455	9.39196	0.938961	16.2364	0.761039	20.8982	0.437662	22.9439	0.724675
ILMN_1808395	12.9392	0.651948	16.8844	0.525974	19.705	0.303896	11.0016	0.812987	-3.17211	0.831169	18.4557	0.416883	13.5693	0.524675	53.6746	0.145454	33.7424	0.402597	36.3213	0.261039	15.1582	0.612987	17.1533	0.411688	21.6813	0.574026	12.1641	0.9	10.1491	0.78052	35.9266	0.445454
ILMN_3236270	41.2509	0.0103896	62.1783	0.0012987	43.375	0.00519481	42.5979	0.0168831	48.8072	0.0883117	45.2262	0.00519481	33.9751	0.0428571	53.9179	0.144156	92.1495	0.00649351	43.8462	0.106494	50.6796	0.00649351	65.1423	0.0012987	22.1078	0.554546	63.027	0.0025974	77.4575	0.0038961	48.3349	0.237662
ILMN_1743847	343.35	0	388.716	0	359.611	0	377.74	0	350.506	0	379.869	0	334.15	0	95.618	0.00519481	28.7632	0.506494	106.803	0	125.908	0	164.951	0	163.008	0	148.443	0	96.236	0	89.5856	0.0155844
ILMN_1800008	1511.48	0	1427.74	0	1565.97	0	1724.58	0	1410.13	0	1458.8	0	1310.24	0	1082.78	0	1767.31	0	1130.53	0	1441.87	0	1373.93	0	1230.59	0	1341.12	0	3276.17	0	1010.95	0
ILMN_2133799	26.9479	0.0974026	19.2503	0.377922	34.7338	0.0220779	28.9618	0.101299	14.0305	0.525974	25.1294	0.138961	17.334	0.361039	72.2381	0.0324675	99.8161	0.0038961	55.6735	0.0272727	47.8385	0.00909091	58.5421	0.0012987	41.562	0.0714286	45.8159	0.0233766	51.7282	0.0246753	59.0025	0.11039
ILMN_1708672	357.374	0	269.15	0	402.442	0	306.917	0	370.753	0	334.087	0	308.007	0	705.91	0	919.157	0	953.922	0	1083.62	0	1254.08	0	479.7	0	675.051	0	911.632	0	883.869	0
ILMN_1665945	695.959	0	681.16	0	724.443	0	760.528	0	654.278	0	633.182	0	674.214	0	742.638	0	1155.51	0	422.757	0	672.146	0	630.538	0	509.611	0	774.481	0	677.239	0	653.742	0
ILMN_1676288	171.616	0	157.203	0	118.909	0	135.351	0	194.25	0.0012987	177.711	0	111.428	0	113.828	0.0012987	89.317	0.00649351	134.259	0	93.7909	0	78.8893	0.0012987	132.827	0	110.815	0	104.006	0	135.385	0.0012987
ILMN_1693250	28.4202	0.0766234	39.6243	0.0116883	15.2541	0.538961	18.9135	0.432468	-11.2238	0.924675	25.6936	0.119481	10.6793	0.642857	30.4798	0.62987	19.1251	0.707792	38.1887	0.206493	14.4604	0.649351	12.7248	0.666234	18.6529	0.687013	21.1447	0.497403	19.1913	0.490909	21.3732	0.742857
ILMN_2295980	7.60121	0.884416	18.8581	0.390909	10.5872	0.796104	10.3835	0.836364	0.974788	0.755844	9.32682	0.937662	5.07892	0.842857	22.8294	0.793507	27.6217	0.533766	17.1726	0.914286	2.91453	0.966234	15.9855	0.484416	15.6064	0.784416	22.5225	0.436364	3.67158	0.92987	15.1094	0.838961
ILMN_2410362	6.21573	0.919481	13.9137	0.720779	10.7445	0.78961	14.381	0.649351	5.68888	0.67013	12.8677	0.75974	11.9773	0.587013	13.7457	0.933766	25.0757	0.598701	31.4784	0.422078	16.5621	0.536364	11.2552	0.737662	15.6414	0.784416	24.785	0.323377	21.7419	0.414286	52.8223	0.174026
ILMN_1684271	382.771	0	376.22	0	345.288	0	374.087	0	409.542	0	421.654	0	397.08	0	328.471	0	449.118	0	427.233	0	425.154	0	374.25	0	373.012	0	374.953	0	331.466	0	339.049	0
ILMN_1726388	225.84	0	172.577	0	106.599	0	125.828	0	253.547	0	187.948	0	122.825	0	530.361	0	452.011	0	713.662	0	552.186	0	453.825	0	333.84	0	251.885	0	219.119	0	320.72	0
ILMN_2106002	28.4237	0.0766234	24.5677	0.185714	17.0296	0.433766	17.8997	0.488312	29.2029	0.281818	26.5308	0.0974026	33.9641	0.0428571	44.6001	0.271429	34.0248	0.397403	63.4308	0.0116883	27.1325	0.184416	27.1889	0.107792	31.8509	0.223377	27.6045	0.222078	25.8341	0.28961	72.2617	0.0454546
ILMN_1779685	646.146	0	900.773	0	747.095	0	707.69	0	561.446	0	659.272	0	563.848	0	285.793	0	275.279	0	177.337	0	264.297	0	267.98	0	210.749	0	275.611	0	111.3	0	222.636	0
ILMN_1665932	28.4109	0.0766234	70.0524	0	35.5168	0.0207792	21.0336	0.335065	59.9477	0.0519481	39.7753	0.0116883	18.1782	0.322078	17.4023	0.893506	18.564	0.71948	28.5691	0.524675	11.5518	0.772727	22.6934	0.202597	19.4586	0.664935	24.6916	0.324675	7.47805	0.863636	28.0184	0.61948
ILMN_1769694	1494.35	0	1490.3	0	2006.57	0	4265.83	0	858.323	0	1745.38	0	1074.28	0	277.106	0	149.82	0	258.795	0	325.26	0	355.485	0	294.406	0	227.334	0	572.832	0	524.577	0
ILMN_1727251	9.27971	0.824675	13.981	0.716883	14.7388	0.562338	21.6417	0.312987	-9.10903	0.903896	10.4689	0.896104	-0.177896	0.946753	27.5178	0.7	43.783	0.192208	29.6269	0.48961	10.2861	0.816883	6.35275	0.915584	22.3004	0.545455	14.612	0.816883	7.36621	0.864935	20.0887	0.767532
ILMN_1734479	213.405	0	237.446	0	155.234	0	251.691	0	187.398	0.0012987	230.711	0	143.475	0	118.928	0.0012987	47.5189	0.144156	149.021	0	76.2254	0	77.0593	0.0012987	105.688	0	61.3335	0.0038961	58.3584	0.0168831	107.166	0.00519481
ILMN_2368728	243.577	0	250.132	0	151.789	0	223.012	0	170.117	0.0012987	225.181	0	161.928	0	91.9833	0.00909091	48.2481	0.136364	149.291	0	71.9854	0	67.776	0.0012987	108.293	0	54.9673	0.00649351	57.0129	0.0207792	97.8464	0.00909091
ILMN_2394897	140.457	0	188.968	0	187.186	0	200.647	0	159.758	0.0012987	175.207	0	118.047	0	306.108	0	206.018	0	294.507	0	181.412	0	159.361	0	304.19	0	259.2	0	132.188	0	387.589	0
ILMN_2394902	145.639	0	198.22	0	190.084	0	256.43	0	146.154	0.0012987	170.839	0	160.867	0	317.915	0	196.975	0	249.761	0	198.359	0	160.286	0	300.155	0	230.526	0	124.101	0	319.4	0
ILMN_2287535	34.501	0.0337662	45.8074	0.0025974	37.2333	0.0181818	27.8389	0.131169	4.06638	0.706493	30.7387	0.0467533	26.2775	0.114286	85.0338	0.012987	73.4258	0.0207792	44.8083	0.0935065	29.368	0.14026	27.5549	0.0974026	40.7226	0.0805195	32.5777	0.111688	47.1163	0.0363636	60.6303	0.102597
ILMN_1750295	17.9292	0.398701	21.5947	0.271429	10.2908	0.815584	21.1363	0.331169	36.1881	0.190909	22.0842	0.231169	5.51446	0.832468	54.4808	0.138961	19.8035	0.692208	38.9013	0.187013	3.63969	0.963636	15.1861	0.535065	22.4351	0.541558	31.882	0.123377	42.1695	0.0506494	53.0509	0.171429
ILMN_3187680	430.126	0	126.074	0	288.317	0	608.681	0	631.922	0	259.013	0	446.794	0	460.099	0	377.108	0	958.795	0	693.792	0	564.273	0	158.026	0	141.825	0	609.83	0	636.199	0
ILMN_3242266	27.3854	0.0935065	14.1311	0.707792	12.696	0.694805	8.99649	0.877922	26.5677	0.316883	17.5914	0.455844	8.44892	0.736364	24.8539	0.744156	15.9995	0.768831	24.0278	0.711688	10.8459	0.801299	14.7699	0.566234	12.9285	0.867533	11.3743	0.914286	20.461	0.45974	24.274	0.7
ILMN_1780630	17.8121	0.41039	13.6188	0.735065	15.8092	0.512987	17.6635	0.505195	10.5049	0.581818	18.2654	0.42987	13.2357	0.541558	57.1703	0.118182	20.2566	0.685714	32.9458	0.37013	20.8396	0.362338	21.3495	0.246753	40.4609	0.0805195	27.7503	0.220779	25.6623	0.294805	43.2622	0.31039
ILMN_1716480	498.279	0	400.962	0	389.654	0	398.543	0	510.861	0	363.623	0	337.937	0	437.713	0	433.501	0	510.551	0	367.5	0	391.759	0	471.075	0	517.661	0	375.926	0	483.009	0
ILMN_1715192	37.5251	0.0181818	19.8757	0.348052	18.4761	0.361039	28.3503	0.114286	14.0848	0.524675	27.8932	0.0727273	22.2908	0.196104	39.4474	0.397403	37.2741	0.316883	40.4687	0.158442	35.6001	0.0558442	44.8461	0.00779221	38.7453	0.11039	30.6025	0.150649	28.3783	0.228571	42.1528	0.32987
ILMN_2339410	32.1812	0.0428571	33.5098	0.0311688	25.2181	0.103896	21.8386	0.294805	7.55558	0.635065	26.0627	0.109091	17.6118	0.351948	21.813	0.81948	26.0263	0.576623	17.9062	0.907792	13.2483	0.703896	16.4874	0.446753	7.29643	0.967533	20.1667	0.558442	27.0078	0.266234	8.95234	0.911688
ILMN_1779984	65.9636	0.0012987	51.4267	0.0025974	43.9225	0.0038961	44.9296	0.0142857	136.476	0.0025974	47.8006	0.00519481	37.1411	0.0285714	57.1858	0.118182	42.5007	0.222078	46.3266	0.0831169	35.9692	0.0545455	33.483	0.038961	23.9061	0.472727	41.6045	0.0363636	22.2789	0.4	83.6787	0.0207792
ILMN_1667018	55.2111	0.0038961	26.4335	0.120779	152.212	0	104.759	0.0012987	15.763	0.492208	20.2634	0.316883	253.757	0	43.1942	0.293507	20.3273	0.685714	36.3733	0.258442	28.7733	0.142857	11.7614	0.712987	28.9936	0.290909	36.5984	0.0675325	22.2999	0.4	39.3746	0.385714
ILMN_1773243	12.6029	0.664935	10.0368	0.903896	6.04959	0.941558	3.14475	0.987013	0.378343	0.762338	15.8474	0.58961	-2.84644	0.980519	26.7767	0.714286	7.56317	0.918182	34.5754	0.315584	12.7946	0.72987	11.2629	0.737662	23.3384	0.5	23.6558	0.377922	5.8625	0.892208	33.514	0.488312
ILMN_3241214	15.3694	0.536364	14.3601	0.694805	13.7289	0.620779	11.3408	0.802597	0.0701456	0.768831	22.8421	0.205195	19.8574	0.257143	42.2592	0.315584	52.7651	0.0922078	47.2541	0.0779221	17.087	0.507792	26.9705	0.107792	29.4159	0.277922	24.687	0.324675	16.8878	0.55974	40.3777	0.368831
ILMN_3235340	71.0724	0	65.8335	0	60.9469	0.0012987	48.7229	0.0103896	93.0301	0.0207792	71.0003	0	57.4935	0.0038961	58.9256	0.102597	78.9962	0.0116883	69.8189	0.00519481	71.5425	0	79.3492	0.0012987	67.2374	0.00779221	64.6378	0.0025974	90.7001	0	102.277	0.00519481
ILMN_1761000	34.6701	0.0337662	34.3441	0.025974	37.5695	0.0155844	38.4641	0.025974	12.7499	0.545455	19.024	0.392208	36.0537	0.0324675	48.6739	0.21039	29.1916	0.498701	33.0554	0.367532	28.796	0.142857	33.9615	0.0363636	21.1756	0.598701	23.687	0.376623	25.9895	0.285714	43.853	0.297403
ILMN_3237774	140.658	0	146.053	0	102.283	0	91.4035	0.0012987	122.869	0.00649351	135.193	0	103.681	0	293.322	0	137.273	0	153.089	0	153.777	0	158.259	0	171.745	0	151.862	0	148.028	0	157.295	0
ILMN_2333219	66.9529	0.0012987	62.8632	0.0012987	86.5835	0	90.4726	0.0012987	77.702	0.0272727	50.2477	0.0038961	132.542	0	126.112	0.0012987	95.2876	0.00519481	185.178	0	118.124	0	92.5856	0	262.508	0	141.002	0	150.495	0	195.039	0
ILMN_1780485	30.9289	0.0493507	28.5422	0.0779221	17.1131	0.428571	23.4579	0.231169	47.4014	0.0961039	26.4714	0.102597	42.1382	0.0168831	41.9155	0.324675	10.2911	0.874026	28.5914	0.524675	25.0624	0.22987	18.7135	0.338961	34.7269	0.167533	29.3586	0.179221	23.8811	0.350649	39.3561	0.387013
ILMN_1735471	28.7448	0.074026	30.1586	0.0597403	32.5382	0.0298701	30.3555	0.074026	28.2578	0.296104	28.1474	0.0714286	36.8449	0.0285714	100.899	0.0025974	57.7756	0.0506494	71.1887	0.00519481	42.1402	0.0233766	46.133	0.00649351	98.8193	0	66.1203	0.0025974	82.8226	0.0012987	113.221	0.0025974
ILMN_1699636	946.557	0	1069.51	0	1360.71	0	1229.16	0	870.628	0	1007.45	0	1130.94	0	760.486	0	585.844	0	1104.32	0	1050.18	0	856.334	0	1133.21	0	1352.54	0	785.611	0	777.296	0
ILMN_2371379	6325.44	0	5165.25	0	6746.71	0	7579.29	0	7580.44	0	5202.43	0	6095.64	0	6253.1	0	7035.01	0	6711.23	0	6214.3	0	6503.02	0	5891.14	0	6232.87	0	5212.06	0	7003.94	0
ILMN_1749014	1679.32	0	2621.14	0	2165.39	0	1880.81	0	1663.13	0	1747.57	0	1227.77	0	826.967	0	1116.48	0	818.784	0	1704.42	0	1655.68	0	747.403	0	1524.98	0	980.617	0	694.428	0
ILMN_1727091	33.3497	0.0350649	18.0292	0.445454	25.297	0.102597	26.8279	0.144156	6.11426	0.662338	37.2153	0.0155844	24.3459	0.144156	30.2048	0.64026	44.29	0.184416	23.1659	0.741558	10.5407	0.809091	24.1284	0.164935	34.1837	0.177922	24.6422	0.324675	14.3797	0.64026	41.457	0.346753
ILMN_1771348	80.6412	0	95.3173	0	81.3441	0	53.9118	0.00779221	59.544	0.0519481	80.1786	0	62.6508	0.0012987	61.7589	0.0805195	55.3283	0.0701299	41.7702	0.141558	59.4512	0.0012987	41.9703	0.00909091	33.3313	0.202597	44.2676	0.025974	52.932	0.0246753	75.0411	0.0415584
ILMN_2134039	510.216	0	373.792	0	392.359	0	347.458	0	595.032	0	469.558	0	430.147	0	411.687	0	565.876	0	341.92	0	387.185	0	518.505	0	445.448	0	442.313	0	527.423	0	386.392	0
ILMN_1750800	1418.14	0	1385.33	0	1271.29	0	1445.68	0	1422.27	0	1475.87	0	1494.41	0	1231.19	0	1315.05	0	1214.39	0	1455.38	0	1418.59	0	1296.73	0	1348.8	0	1509	0	1150.12	0
ILMN_1654861	696.079	0	963.329	0	704.808	0	562.244	0	737.691	0	795.566	0	603.475	0	240.543	0	267.839	0	319.879	0	362.966	0	358.154	0	278.269	0	342.205	0	269.397	0	289.105	0
ILMN_2121389	14.1578	0.590909	17.4294	0.481818	20.8536	0.238961	23.4787	0.228571	30.5936	0.27013	18.2709	0.42987	14.6968	0.480519	39.1257	0.401299	32.5996	0.428571	29.3365	0.5	17.0718	0.507792	20.0123	0.301299	19.4754	0.663636	33.9968	0.0909091	19.044	0.492208	28.1086	0.618182
ILMN_1715543	141.007	0	111.059	0	70.0117	0.0012987	41.8282	0.0181818	69.8996	0.0376623	81.0748	0	49.2315	0.0103896	42.6683	0.309091	28.7185	0.507792	50.2881	0.0506494	68.4805	0	93.9001	0	24.8966	0.427273	79.0889	0	98.5308	0	63.7004	0.0896104
ILMN_1739594	328.38	0	138	0	246.083	0	325.121	0	372.43	0	302.594	0	397.058	0	296.178	0	252.253	0	448.25	0	240.368	0	255.057	0	330.754	0	268.138	0	563.332	0	314.125	0
ILMN_2353978	18.8811	0.346753	19.5608	0.35974	23.814	0.135065	32.8993	0.0519481	20.7711	0.405195	18.2086	0.431169	29.0029	0.087013	67.1903	0.0558442	69.0136	0.0207792	48.3718	0.0675325	30.7656	0.122078	21.1326	0.253247	36.6726	0.137662	34.3557	0.0896104	47.0322	0.0363636	60.0724	0.107792
ILMN_1785474	20.5221	0.280519	15.6662	0.6	19.5637	0.31039	14.1328	0.658442	-11.9126	0.931169	15.8442	0.58961	18.5382	0.303896	36.467	0.474026	21.383	0.666234	39.5279	0.171429	22.878	0.296104	28.3677	0.0909091	29.7988	0.264935	27.8397	0.220779	27.7825	0.244156	53.9275	0.163636
ILMN_2188959	21.9723	0.22987	11.8364	0.820779	4.73562	0.961039	18.5902	0.455844	7.75418	0.62987	17.0116	0.503896	7.14569	0.78052	30.4829	0.62987	46.8938	0.148052	39.3299	0.175325	28.4022	0.148052	22.2409	0.218182	25.66	0.394805	18.4257	0.648052	19.0188	0.493507	39.4491	0.384416
ILMN_1716237	82.7481	0	62.3808	0.0012987	51.1626	0.0038961	33.6748	0.048052	65.8406	0.0441558	57.8306	0.0025974	45.2677	0.012987	49.7849	0.197403	40.9797	0.24026	38.9148	0.185714	55.3291	0.0012987	60.1508	0.0012987	37.1232	0.132467	45.0557	0.0233766	66.6767	0.00909091	36.3842	0.436364
ILMN_1764321	20.5175	0.280519	27.4849	0.1	12.0446	0.727273	35.3994	0.038961	74.3567	0.0298701	30.1897	0.0506494	29.6743	0.0805195	45.8237	0.251948	48.7157	0.12987	75.3177	0.00519481	76.257	0	56.9585	0.0012987	83.1439	0	69.422	0	87.7194	0.0012987	72.6985	0.0441558
ILMN_2156699	19.5533	0.314286	17.9248	0.453247	22.2355	0.185714	19.6928	0.390909	19.5932	0.425974	12.2719	0.805195	6.8619	0.790909	28.511	0.68052	26.9701	0.551948	29.5883	0.492208	23.35	0.287013	19.3563	0.318182	28.8369	0.293507	28.4438	0.203896	20.6228	0.451948	42.8687	0.315584
ILMN_1784756	7.45047	0.884416	16.6078	0.549351	9.35914	0.857143	13.1059	0.714286	-7.67504	0.888312	4.21439	0.997403	0.867169	0.936364	12.0671	0.949351	6.66815	0.928571	16.7482	0.918182	-2.57919	0.996104	10.4036	0.781818	14.7027	0.814286	17.5094	0.693507	-0.0922728	0.968831	18.407	0.797403
ILMN_1728883	15.7631	0.519481	21.2867	0.279221	10.5057	0.8	27.8018	0.131169	38.7575	0.172727	24.0403	0.17013	15.4376	0.44026	18.4108	0.884416	28.271	0.519481	36.1592	0.267533	22.2122	0.318182	10.8708	0.75974	23.3103	0.501299	12.4804	0.893506	15.5748	0.605195	15.5634	0.833766
ILMN_1740265	542.69	0	370.265	0	615.658	0	661.681	0	710.572	0	633.07	0	981.442	0	1913.66	0	1568.53	0	1959.5	0	1565.88	0	1353.44	0	2855.98	0	2156.56	0	1416.94	0	3477.2	0
ILMN_1788078	28.2641	0.0805195	27.2308	0.106494	25.5924	0.1	27.6076	0.132467	64.8794	0.0441558	30.5863	0.048052	28.9541	0.087013	50.5808	0.18961	65.0806	0.0220779	51.9877	0.0441558	64.6476	0	80.8322	0.0012987	35.9106	0.151948	75.9433	0	55.2455	0.0220779	145.258	0
ILMN_2252621	17.2938	0.436364	20.0461	0.34026	12.425	0.703896	11.4648	0.801299	2.08434	0.738961	16.7056	0.527273	10.1738	0.664935	44.8681	0.264935	61.7246	0.0324675	25.5419	0.655844	24.9128	0.24026	17.9764	0.377922	19.7023	0.65974	26.5264	0.262338	13.1357	0.674026	43.9915	0.296104
ILMN_2332250	223.483	0	153.236	0	221.356	0	138.056	0	231.577	0	195.421	0	250.597	0	263.5	0	278.879	0	361.348	0	379.331	0	471.879	0	489.786	0	599.529	0	408.21	0	699.656	0
ILMN_1719178	4.81972	0.951948	15.0968	0.628571	8.66813	0.874026	12.536	0.755844	-9.65115	0.907792	10.7288	0.883117	5.40861	0.835065	17.8933	0.890909	26.0941	0.575325	25.1145	0.668831	9.5652	0.84026	8.11336	0.872727	13.7912	0.841558	15.2103	0.802597	14.5989	0.638961	46.3706	0.25974
ILMN_1679600	318.506	0	320.474	0	204.902	0	117.206	0	247.958	0	243.774	0	139.694	0	129.701	0.0012987	142.254	0	183.208	0	196.588	0	217.077	0	85.2634	0	204.426	0	168.719	0	127.057	0.0012987
ILMN_2367070	81.9075	0	52.1037	0.0025974	84.5192	0	86.5526	0.0012987	78.8776	0.0272727	68.7004	0	195.808	0	121.862	0.0012987	168.224	0	104.873	0	123.468	0	145.826	0	159.309	0	126.144	0	116.72	0	117.151	0.0012987
ILMN_1658995	24.8442	0.137662	26.5403	0.118182	35.2871	0.0207792	14.0814	0.661039	7.02343	0.641559	25.0792	0.138961	57.1185	0.0038961	24.5666	0.753247	29.2852	0.497403	31.1265	0.445454	57.3467	0.0012987	41.9161	0.00909091	24.9034	0.427273	55.4171	0.00649351	40.285	0.061039	43.4401	0.303896
ILMN_1750158	217.419	0	201.794	0	147.791	0	109.838	0	189.476	0.0012987	154.049	0	138.834	0	263.919	0	274.725	0	227.904	0	270.962	0	257.293	0	174.536	0	212.585	0	295.299	0	257.776	0
ILMN_1668839	8.33979	0.857143	18.7451	0.398701	12.8852	0.688312	20.7912	0.345454	-15.7866	0.961039	25.0392	0.141558	7.96526	0.753247	35.2996	0.506494	33.3618	0.415584	16.1948	0.931169	10.5806	0.806493	14.0505	0.594805	22.2782	0.545455	25.4475	0.297403	27.584	0.248052	31.1084	0.537662
ILMN_1765767	22.0383	0.227273	8.80475	0.942857	6.26688	0.94026	9.36899	0.864935	13.8995	0.52987	15.5509	0.602597	2.1064	0.906493	20.5544	0.844156	-4.60377	0.983117	27.1032	0.590909	14.1873	0.666234	12.7899	0.65974	16.3212	0.763636	13.6984	0.857143	18.8785	0.496104	19.7795	0.774026
ILMN_1685703	262.037	0	121.856	0	121.878	0	170.342	0	158.789	0.0012987	173.387	0	288.216	0	328.093	0	345.638	0	174.922	0	92.3526	0	99.4456	0	330.332	0	428.673	0	185.239	0	184.35	0
ILMN_1743396	232.009	0	215.794	0	237.064	0	202.38	0	318.368	0	273.346	0	326.9	0	160.308	0	151.51	0	359.54	0	206.407	0	204.383	0	283.287	0	244.06	0	350.428	0	331.999	0
ILMN_1743680	15.3577	0.536364	12.2911	0.805195	10.2668	0.815584	8.15957	0.909091	13.2693	0.54026	15.3578	0.620779	7.92955	0.754545	15.9947	0.914286	15.5684	0.775325	17.6469	0.912987	10.9391	0.8	15.5637	0.51039	17.6199	0.728571	2.52085	0.998701	11.2759	0.742857	0.154392	0.968831
ILMN_1669633	706.582	0	797.236	0	692.619	0	745.291	0	580.144	0	791.236	0	712.002	0	419.928	0	688.036	0	305.72	0	701.474	0	702.566	0	340.398	0	560.747	0	696.632	0	376	0
ILMN_2344956	660.665	0	708.98	0	706.211	0	555.539	0	468.519	0	630.126	0	545.195	0	331.016	0	477.813	0	256.964	0	657.766	0	626.393	0	303.069	0	461.736	0	472.645	0	305.963	0
ILMN_2104830	1781.74	0	1082.72	0	1019.96	0	1127.52	0	2097.46	0	1286.9	0	1547.67	0	1385.04	0	1012.58	0	1631.13	0	1225.51	0	1236.56	0	1264.39	0	1164.11	0	1649.17	0	2062.51	0
ILMN_2078599	52.4639	0.00649351	36.3447	0.0194805	32.6193	0.0298701	44.4068	0.0155844	63.197	0.048052	59.4674	0.0025974	62.4481	0.0012987	44.5142	0.274026	49.3376	0.123377	65.2891	0.0103896	26.9633	0.187013	28.2527	0.0909091	47.647	0.0402597	40.2896	0.0428571	112.807	0	91.9195	0.0142857
ILMN_2234343	309.164	0	165.576	0	185.177	0	271.06	0	291.516	0	169.932	0	355.231	0	307.748	0	305.827	0	257.798	0	226.066	0	219.418	0	274.721	0	225.475	0	362.126	0	327.37	0
ILMN_1706598	51.7398	0.00649351	91.0805	0	81.9197	0	74.9397	0.0025974	26.8412	0.314286	57.7738	0.0025974	62.2428	0.0012987	40.4665	0.364935	34.0891	0.397403	37.7597	0.215584	28.0564	0.158442	31.1841	0.0584416	32.7004	0.21039	49.2734	0.012987	41.7086	0.0519481	31.9824	0.519481
ILMN_2306955	46.0002	0.00909091	105.703	0	96.2823	0	82.7826	0.0012987	19.0993	0.437662	70.795	0	62.3523	0.0012987	64.9367	0.0636364	56.4835	0.0597403	35.0778	0.301299	43.6182	0.0220779	48.3034	0.00519481	45.9684	0.0454546	60.5678	0.0038961	36.3901	0.102597	55.4633	0.148052
ILMN_1758323	36.8047	0.0246753	16.6107	0.549351	25.3431	0.102597	20.8881	0.344156	26.1511	0.325974	30.371	0.0493507	30.3433	0.0766234	43.406	0.293507	39.2428	0.266234	26.9512	0.596104	20.4769	0.384416	28.526	0.0896104	32.7337	0.21039	29.1528	0.187013	30.4147	0.198701	39.3802	0.385714
ILMN_1728331	36.5039	0.0298701	41.2559	0.00779221	27.4206	0.0714286	40.7895	0.0207792	14.0519	0.525974	26.6272	0.0948052	46.0759	0.0116883	63.6472	0.0675325	28.932	0.505195	59.1282	0.0155844	49.8629	0.00649351	49.6107	0.00519481	70.5921	0.00519481	26.9652	0.246753	58.2037	0.0181818	69.2258	0.0623377
ILMN_2351906	33.8526	0.0337662	34.697	0.0246753	20.031	0.280519	23.6026	0.21948	84.2982	0.0220779	21.6361	0.255844	14.8669	0.468831	25.028	0.742857	16.2263	0.763636	34.1653	0.322078	25.9879	0.203896	17.9407	0.377922	25.7695	0.38961	17.4028	0.694805	15.9914	0.592208	28.3818	0.612987
ILMN_1705637	30.3264	0.0558442	20.1727	0.332468	11.038	0.774026	19.1106	0.425974	-2.45574	0.820779	16.1334	0.568831	18.1937	0.322078	43.4712	0.292208	43.2244	0.214286	39.873	0.167533	29.9711	0.12987	22.2523	0.216883	31.5111	0.228571	41.8809	0.0350649	17.9311	0.527273	53.6719	0.166234
ILMN_1784203	80.1066	0	76.2235	0	115.378	0	132.17	0	142.714	0.0012987	101.827	0	71.2017	0.0012987	40.3364	0.368831	37.2514	0.318182	65.1169	0.0103896	31.1069	0.115584	33.3902	0.038961	32.903	0.205195	27.7271	0.220779	45.7005	0.0402597	41.0504	0.358442
ILMN_1666690	36.246	0.0298701	45.5964	0.0025974	62.251	0.0012987	80.6802	0.0025974	15.0324	0.506494	32.2241	0.0272727	49.0144	0.0103896	125.399	0.0012987	81.8675	0.0116883	81.6024	0.0038961	53.045	0.0012987	70.511	0.0012987	81.6688	0	87.7502	0	44.0686	0.0441558	84.5652	0.0207792
ILMN_1654468	32.7727	0.0415584	27.4932	0.1	19.9116	0.290909	21.2569	0.328571	12.4051	0.550649	24.3306	0.161039	32.9996	0.0467533	64.7479	0.0649351	32.6649	0.428571	40.73	0.154546	19.1212	0.432468	41.2493	0.00909091	42.8032	0.0571429	44.2692	0.025974	32.3322	0.171429	79.3617	0.0324675
ILMN_2320277	36.2157	0.0298701	24.08	0.198701	30.3514	0.0428571	20.1293	0.372727	5.82669	0.667532	32.2251	0.0272727	35.6375	0.0350649	52.505	0.163636	80.5201	0.0116883	23.9306	0.712987	30.2314	0.128571	23.2911	0.185714	42.2599	0.061039	35.2498	0.087013	29.1866	0.214286	100.252	0.00649351
ILMN_2227011	22.4337	0.214286	25.798	0.148052	21.7966	0.198701	24.744	0.196104	31.3698	0.261039	19.7097	0.344156	31.3593	0.0662338	41.4121	0.342857	42.957	0.218182	31.4596	0.423377	21.7658	0.32987	14.7657	0.566234	46.9951	0.0428571	27.3678	0.224675	26.9323	0.266234	79.8847	0.0324675
ILMN_1730002	1.26076	0.992208	24.3307	0.190909	9.5477	0.845455	19.1334	0.425974	-10.0992	0.912987	23.5676	0.184416	16.4201	0.392208	40.4884	0.364935	53.2246	0.0883117	20.7386	0.818182	26.9678	0.187013	15.533	0.512987	33.4306	0.197403	22.3142	0.444156	1.11171	0.954545	30.8315	0.541558
ILMN_3236756	644.892	0	315.915	0	423.095	0	375.158	0	446.964	0	578	0	457.05	0	172.924	0	145.719	0	113.272	0	108.736	0	79.1564	0.0012987	96.1697	0	62.8571	0.0038961	134.566	0	151.919	0
ILMN_1716832	32.7868	0.0415584	30.3653	0.0597403	30.4543	0.0402597	44.8988	0.0142857	64.3053	0.0454546	33.1354	0.0246753	25.4681	0.124675	95.23	0.00519481	48.6584	0.131169	57.312	0.0220779	39.6084	0.0376623	37.8249	0.0246753	60.8579	0.0116883	43.9458	0.025974	41.9537	0.0519481	71.5198	0.0506494
ILMN_1684585	172.03	0	135.448	0	252.191	0	284.986	0	218.503	0.0012987	193.779	0	345.739	0	727.645	0	963.237	0	664.669	0	654.361	0	860.598	0	565.057	0	485.583	0	880.695	0	1316.68	0
ILMN_2360705	402.078	0	332.225	0	581.308	0	588.182	0	413.975	0	450.714	0	571.512	0	383.461	0	648.233	0	208.179	0	432.639	0	434.379	0	378.767	0	374.446	0	565.017	0	352.171	0
ILMN_1654414	34.1126	0.0337662	48.1747	0.0025974	34.0461	0.0220779	43.4476	0.0168831	54.9568	0.0636364	35.7954	0.0194805	45.9829	0.0116883	49.2875	0.206493	49.5913	0.123377	49.47	0.0558442	36.2198	0.0532468	41.0291	0.0103896	30.3552	0.249351	47.2211	0.0168831	31.0539	0.192208	53.1711	0.17013
ILMN_1666096	43.8677	0.00909091	49.538	0.0025974	56.8085	0.0012987	51.285	0.00909091	24.4016	0.351948	61.7164	0.0025974	57.3544	0.0038961	39.4875	0.394805	89.8924	0.00649351	61.1919	0.0142857	55.9914	0.0012987	74.3271	0.0012987	62.8824	0.00909091	62.6834	0.0038961	69.7563	0.00909091	89.1692	0.0155844
ILMN_2391458	23.3364	0.184416	30.502	0.0558442	20.0912	0.276623	32.3295	0.0558442	48.9853	0.0883117	30.4058	0.0493507	17.642	0.350649	49.6925	0.197403	68.3073	0.0220779	50.3345	0.0506494	34.618	0.0688312	28.9281	0.0805195	31.2729	0.235065	39.328	0.0506494	44.8847	0.0415584	57.864	0.123377
ILMN_2285506	19.6386	0.312987	14.1496	0.707792	12.6091	0.694805	12.3994	0.762338	28.4882	0.293507	15.0846	0.631169	19.2538	0.277922	36.2202	0.483117	7.58293	0.918182	26.1399	0.636364	18.7642	0.44026	17.718	0.387013	16.3768	0.763636	19.8704	0.574026	19.8595	0.474026	10.2163	0.903896
ILMN_1691714	6.80254	0.9	8.92433	0.94026	1.46592	0.994805	17.4621	0.512987	-14.2152	0.951948	20.5964	0.3	-1.04152	0.95974	22.1642	0.811688	3.19021	0.95974	11.2837	0.984416	4.07305	0.95974	9.12199	0.837662	14.116	0.832468	9.0626	0.967533	0.513665	0.962338	16.3592	0.820779
ILMN_1683598	196.133	0	194.751	0	346.794	0	281.55	0	162.839	0.0012987	174.856	0	229.857	0	196.744	0	372.064	0	124.082	0	145.451	0	194.547	0	229.949	0	226.449	0	253.437	0	148.699	0
ILMN_2370882	16.7514	0.47013	13.6222	0.735065	24.6921	0.114286	19.1475	0.424675	8.82338	0.609091	17.8558	0.445454	42.7811	0.0155844	31.9406	0.603896	26.5934	0.558442	15.5651	0.937662	12.789	0.72987	9.61843	0.815584	10.1948	0.927273	11.6025	0.912987	16.711	0.564935	38.5113	0.406494
ILMN_2273911	19.6245	0.312987	19.0838	0.387013	17.0572	0.432468	22.8823	0.251948	57.4779	0.0558442	23.3986	0.187013	25.4105	0.124675	6.66939	0.980519	21.3682	0.666234	30.3865	0.463636	25.2212	0.223377	23.3922	0.181818	10.6233	0.923377	12.2532	0.897403	10.2524	0.772727	11.2478	0.894805
ILMN_1807914	14.3956	0.581818	10.705	0.887013	11.972	0.72987	5.4168	0.962338	-3.18838	0.831169	10.3422	0.897403	-7.6726	0.997403	22.9411	0.78961	11.838	0.848052	11.5586	0.983117	5.13219	0.944156	9.5772	0.816883	8.89079	0.950649	7.35611	0.980519	-2.57845	0.980519	11.1219	0.896104
ILMN_1678517	15.4135	0.532467	8.31598	0.950649	2.33288	0.990909	23.0128	0.244156	-1.18421	0.796104	8.76699	0.949351	1.78469	0.915584	12.3222	0.945454	8.30686	0.906493	18.7191	0.88052	12.8705	0.724675	3.34158	0.958442	11.9521	0.884416	10.4217	0.936364	-0.856009	0.974026	-8.39292	0.992208
ILMN_1705247	108.346	0	26.8593	0.112987	151.645	0	147.513	0	110.408	0.0116883	35.2031	0.0194805	258.04	0	48.3767	0.218182	58.9699	0.0454546	35.8122	0.280519	18.6526	0.445454	14.7169	0.57013	39.5408	0.1	27.8611	0.220779	42.73	0.0506494	49.963	0.211688
ILMN_1737418	29.0729	0.0701299	27.6161	0.0974026	19.7683	0.296104	32.7093	0.0532468	25.0016	0.344156	32.5409	0.0246753	53.7147	0.0038961	47.633	0.227273	70.2407	0.0207792	42.7795	0.123377	43.2002	0.0220779	45.3965	0.00649351	40.5204	0.0805195	39.1187	0.0519481	18.445	0.509091	47.0805	0.253247
ILMN_2278242	15.2934	0.536364	28.1046	0.087013	15.8183	0.512987	5.55178	0.962338	15.0501	0.506494	13	0.753247	6.81674	0.790909	40.6803	0.363636	23.825	0.615584	14.1028	0.963636	7.50551	0.892208	7.07686	0.905195	10.3954	0.924675	5.32308	0.994805	3.62425	0.92987	13.875	0.857143
ILMN_1730025	12.2356	0.685714	16.3378	0.564935	13.2007	0.666234	13.5378	0.690909	-17.0571	0.971429	12.3882	0.797403	3.56663	0.881818	54.8532	0.137662	8.68684	0.903896	31.0712	0.446753	9.67536	0.835065	0.639428	0.987013	26.114	0.379221	18.3964	0.648052	10.6977	0.75974	40.6928	0.362338
ILMN_2378555	14.9406	0.557143	9.23241	0.925974	14.1435	0.602597	10.1978	0.838961	-14.1451	0.950649	14.0471	0.698701	8.07621	0.751948	49.013	0.207792	22.9263	0.631169	43.5619	0.109091	21.3941	0.344156	8.95421	0.842857	27.8928	0.318182	23.9359	0.35974	18.9028	0.494805	59.5862	0.109091
ILMN_1661434	18.1607	0.38961	10.9728	0.88052	15.0328	0.549351	9.97442	0.844156	-3.85151	0.842857	9.8337	0.920779	0.420385	0.944156	29.8326	0.646753	26.3342	0.566234	17.2827	0.914286	1.177	0.983117	13.6785	0.616883	14.9093	0.806493	11.391	0.914286	11.7773	0.724675	20.1507	0.766234
ILMN_1809623	9.5048	0.812987	15.2336	0.622078	10.5177	0.798701	18.1992	0.474026	9.16385	0.603896	18.2387	0.431169	6.71667	0.792208	31.5759	0.61039	25.1917	0.594805	14.2922	0.963636	12.7377	0.731169	16.5578	0.44026	18.1535	0.707792	14.3326	0.824675	22.0149	0.402597	42.7004	0.316883
ILMN_1657592	24.7145	0.141558	23.6292	0.206493	12.874	0.688312	9.70357	0.854545	5.93726	0.666234	25.6696	0.120779	9.62407	0.68961	44.2191	0.280519	33.2672	0.415584	30.2882	0.466234	12.277	0.753247	20.9792	0.262338	30.8705	0.245454	25.5073	0.293507	12.4141	0.702597	37.6518	0.416883
ILMN_1765912	6.74235	0.901299	19.6285	0.358442	15.7846	0.512987	28.4458	0.112987	19.2536	0.435065	28.8391	0.0636364	9.23122	0.697403	24.4105	0.753247	11.6782	0.849351	37.3847	0.231169	46.1829	0.0116883	12.3196	0.687013	36.0164	0.151948	27.7431	0.220779	17.9655	0.527273	27.4422	0.635065
ILMN_1746128	12.5721	0.667532	25.2094	0.15974	11.7511	0.74026	10.7401	0.825974	26.7941	0.314286	20.9771	0.280519	25.8058	0.122078	35.0461	0.515584	9.78252	0.888312	37.4799	0.228571	22.9619	0.294805	19.4189	0.316883	12.1328	0.881818	30.6761	0.149351	4.54662	0.91039	37.2408	0.41948
ILMN_1685952	56.5962	0.0038961	36.0998	0.0207792	63.7386	0.0012987	52.7716	0.00909091	38.5049	0.172727	42.5315	0.00519481	44.8191	0.012987	44.6303	0.27013	26.9981	0.551948	38.4619	0.197403	33.1345	0.0844156	23.5706	0.177922	33.1826	0.202597	26.586	0.258442	31.488	0.184416	32.9573	0.501299
ILMN_1662738	144.399	0	78.7834	0	149.891	0	174.114	0	80.9413	0.025974	102.835	0	139.737	0	66.1843	0.0584416	82.4543	0.0103896	31.5941	0.418182	44.9628	0.0181818	40.9055	0.0116883	57.2335	0.0168831	53.5505	0.00649351	21.4973	0.420779	34.6055	0.472727
ILMN_1771084	211.063	0	127.694	0	216.727	0	188.534	0	114.336	0.00779221	135.627	0	155.503	0	73.7457	0.0285714	45.5226	0.174026	59.0323	0.0155844	74.6762	0	70.4545	0.0012987	52.5603	0.0246753	89.5633	0	52.7372	0.0246753	55.7379	0.146753
ILMN_1791923	12.5965	0.666234	17.033	0.511688	12.9924	0.681818	21.3965	0.320779	50.9231	0.0805195	29.5258	0.0571429	18.6268	0.301299	33.0414	0.566234	49.2347	0.123377	17.7585	0.912987	26.8464	0.188312	17.8551	0.377922	26.1664	0.376623	19.9086	0.574026	25.2121	0.31039	36.5527	0.432468
ILMN_1801698	22.7098	0.202597	22.9886	0.215584	13.6461	0.632467	18.8427	0.435065	33.1544	0.232467	16.9227	0.511688	15.8348	0.415584	42.4096	0.314286	44.7324	0.177922	35.0328	0.301299	21.7128	0.331169	13.9449	0.597403	31.8243	0.223377	17.4727	0.694805	8.7214	0.82987	8.10073	0.916883
ILMN_1766966	12.8926	0.653247	13.881	0.723377	16.6791	0.464935	20.4912	0.357143	33.0012	0.235065	14.6079	0.667532	24.9905	0.131169	17.6331	0.893506	19.3722	0.702597	22.1851	0.783117	12.1517	0.757143	16.7727	0.428571	19.3756	0.666234	11.7439	0.907792	-3.16996	0.983117	33.568	0.488312
ILMN_2070792	24.707	0.141558	14.8406	0.648052	10.6305	0.793507	11.0267	0.812987	8.84943	0.607792	26.9081	0.0896104	10.8055	0.631169	47.6805	0.225974	40.8397	0.245454	32.7081	0.38052	33.8805	0.0701299	20.2899	0.290909	34.1993	0.177922	29.6264	0.175325	28.3449	0.22987	58.3203	0.119481
ILMN_1752269	40.0546	0.012987	23.5316	0.21039	90.7216	0	114.453	0	106.841	0.0142857	62.5015	0.0025974	100.992	0	37.535	0.448052	34.9128	0.376623	39.8408	0.167533	21.1086	0.351948	16.876	0.423377	25.638	0.394805	22.1032	0.450649	25.81	0.28961	37.3671	0.41948
ILMN_1697510	28.6666	0.0753247	24.2315	0.192208	21.4334	0.205195	34.1111	0.0467533	45.4431	0.11039	37.2928	0.0155844	29.1429	0.087013	37.2902	0.455844	53.13	0.0896104	42.5472	0.125974	17.903	0.479221	15.9374	0.48961	35.3543	0.15974	31.5187	0.12987	22.7733	0.387013	29.276	0.590909
ILMN_2254962	12.6247	0.663636	6.97662	0.971429	11.9837	0.72987	11.8773	0.790909	5.93568	0.666234	12.0265	0.818182	8.91347	0.715584	16.8569	0.903896	23.1208	0.62987	22.6079	0.763636	9.93732	0.827273	8.78806	0.850649	14.7574	0.811688	15.9111	0.772727	10.0118	0.781818	23.235	0.716883
ILMN_2336595	1170.73	0	825.481	0	1130.56	0	1177.92	0	1093.75	0	1235.29	0	1452.41	0	1206.12	0	1152.96	0	1445.3	0	1005.77	0	1133.93	0	2177.7	0	1846.3	0	950.864	0	1270.8	0
ILMN_1714197	1334.79	0	978.271	0	1328.59	0	1348.4	0	1298.32	0	1428.17	0	1621.17	0	1346.18	0	1220.76	0	1754.57	0	1158.26	0	1139.04	0	2256.43	0	1833.43	0	1044.28	0	1787.92	0
ILMN_1742859	19.2764	0.325974	4.8829	0.98961	18.6511	0.355844	20.7172	0.350649	47.5202	0.0961039	12.1002	0.812987	18.4634	0.31039	25.5294	0.737662	4.50499	0.948052	33.6259	0.345454	19.7096	0.411688	13.3352	0.628571	31.1393	0.238961	25.7811	0.284416	28.399	0.227273	1.36688	0.964935
ILMN_1659885	41.0853	0.0116883	41.8139	0.00779221	48.5311	0.0038961	52.2671	0.00909091	59.638	0.0519481	36.2816	0.0194805	45.0977	0.012987	46.0527	0.248052	36.6071	0.335065	58.0364	0.0181818	37.2936	0.0493507	52.5369	0.0038961	32.2582	0.212987	36.2641	0.074026	45.2083	0.0415584	59.678	0.109091
ILMN_2125869	115.217	0	74.8079	0	213.623	0	166.3	0	58.2985	0.0532468	100.648	0	95.4475	0	494.517	0	707.859	0	397.565	0	314.428	0	449.095	0	597.553	0	266.091	0	1999	0	303.558	0
ILMN_1671703	37.3683	0.0207792	23.295	0.212987	74.0877	0.0012987	99.0602	0.0012987	29.7117	0.277922	22.4004	0.223377	180.445	0	150.317	0	230.738	0	810.85	0	519.761	0	498.502	0	334.69	0	59.8712	0.0038961	886.532	0	2493.83	0
ILMN_2152131	16039.1	0	11543.7	0	13235.2	0	15168.2	0	18613.6	0	12437.9	0	18693	0	18475.8	0	24041.4	0	23322.4	0	19081.2	0	17848.5	0	22576.1	0	17989.4	0	15959	0	22207.5	0
ILMN_1777296	3559	0	3623.43	0	3025.55	0	1849.84	0	2669.89	0	2547.46	0	2737.17	0	796.275	0	1494.93	0	942.242	0	2747.36	0	2535.09	0	899.107	0	1661.56	0	2236.6	0	1103.52	0
ILMN_2038777	13195	0	10533.8	0	13683.7	0	13896.5	0	16578.1	0	11647.7	0	16245.9	0	15949	0	16639.5	0	15252.4	0	13176	0	13799.3	0	15446.7	0	14647.5	0	9920.66	0	15689.3	0
ILMN_3246895	28.424	0.0766234	21.0256	0.28961	25.2068	0.103896	20.4323	0.35974	20.6495	0.406494	21.2702	0.271429	14.4172	0.493507	41.1415	0.349351	6.54151	0.928571	32.7449	0.377922	14.5506	0.64026	16.2876	0.461039	26.6452	0.362338	25.4338	0.297403	7.90717	0.850649	35.8606	0.446753
ILMN_1658660	26.4925	0.105195	36.4401	0.0194805	52.2492	0.0025974	27.2709	0.135065	3.59217	0.716883	30.5156	0.0493507	38.8482	0.0246753	95.2734	0.00519481	341.401	0	199.771	0	129.759	0	166.24	0	110.811	0	83.2311	0	1632.22	0	162.347	0
ILMN_1829919	15.3324	0.536364	28.2469	0.0831169	16.4513	0.481818	18.801	0.438961	6.22391	0.661039	19.5947	0.351948	15.7377	0.418182	48.2163	0.218182	19.2202	0.706493	25.0192	0.675325	12.3327	0.750649	23.3605	0.183117	27.7621	0.320779	29.9789	0.167533	28.2712	0.233766	66.3821	0.0779221
ILMN_2053178	20076.3	0	13069.6	0	14286.1	0	17654.8	0	20818.6	0	13670.9	0	17748.1	0	32423.4	0	32937.9	0	27559.6	0	25224	0	23257	0	23580	0	19108.5	0	30122.2	0	34135.2	0
ILMN_1704961	1256.46	0	1154.24	0	713.515	0	299.733	0	864.691	0	677.074	0	560.857	0	160.114	0	288.843	0	223.455	0	832.247	0	946.404	0	181.591	0	449.264	0	677.335	0	191.168	0
ILMN_1795325	22.6831	0.203896	10.289	0.893506	17.7584	0.402597	25.5024	0.176623	6.99543	0.641559	20.3606	0.31039	14.4597	0.48961	46.6974	0.241558	87.6616	0.00649351	517.767	0	181.66	0	218.128	0	72.3494	0.0038961	18.4213	0.648052	93.204	0	1217.9	0
ILMN_1749297	436.316	0	370.168	0	449.246	0	355.324	0	305.827	0	364.054	0	352.31	0	287.481	0	401.554	0	197.97	0	484.681	0	500.675	0	319.917	0	494.703	0	391.014	0	203.235	0
ILMN_2328280	144.669	0	215.245	0	225.632	0	166.18	0	83.3763	0.0233766	160.917	0	154.955	0	93.4569	0.00909091	164.462	0	95.3462	0.0012987	217.347	0	207.05	0	126.475	0	212.113	0	184.69	0	76.6148	0.038961
ILMN_1657855	280.669	0	228.016	0	231.305	0	337.052	0	228.287	0	238.859	0	239.641	0	705.797	0	645.812	0	616.155	0	437.965	0	395.618	0	823.58	0	606.004	0	396.325	0	567.411	0
ILMN_1717900	9.77807	0.803896	7.86001	0.961039	6.62235	0.933766	6.7737	0.941558	-5.85537	0.863636	18.0751	0.437662	-2.13495	0.972727	30.5969	0.627273	4.54375	0.948052	19.5379	0.855844	11.4095	0.777922	9.2999	0.827273	15.1276	0.797403	19.2947	0.606494	19.9216	0.471429	24.8298	0.694805
ILMN_1796088	11.0474	0.737662	17.2647	0.497403	11.6557	0.74026	14.0074	0.663636	26.7363	0.314286	10.2516	0.901299	7.52282	0.767532	19.5583	0.868831	13.5831	0.818182	20.0562	0.841558	13.3539	0.697403	12.1778	0.697403	24.416	0.445454	22.3309	0.444156	12.7583	0.68961	14.2541	0.850649
ILMN_1704078	19.2758	0.325974	19.1556	0.381818	10.2073	0.81948	16.5503	0.558442	3.96598	0.71039	20.5854	0.3	19.8415	0.257143	18.9686	0.874026	45.2422	0.175325	25.665	0.653247	27.7681	0.168831	20.5108	0.275325	24.054	0.466234	18.1664	0.666234	14.481	0.64026	33.8068	0.487013
ILMN_2232177	2284.93	0	1388.53	0	1182.89	0	1355.1	0	2737.47	0	1720.04	0	2172.5	0	2651.59	0	1489.45	0	2576.23	0	2081.06	0	1995.9	0	2204.08	0	1369.93	0	3980.85	0	3330.83	0
ILMN_1654422	9.20073	0.828571	19.3501	0.371429	7.43909	0.914286	21.6199	0.312987	-13.4955	0.944156	15.4692	0.612987	5.01708	0.845455	25.5542	0.737662	16.013	0.767532	29.5385	0.496104	13.2327	0.705195	10.073	0.802597	27.5069	0.331169	23.0707	0.406494	41.5288	0.0532468	57.2905	0.128571
ILMN_1665691	1541.06	0	998.109	0	1444.41	0	1155.39	0	1988.55	0	1023.22	0	1504.41	0	41.241	0.346753	34.6926	0.38052	47.7361	0.074026	30.6007	0.122078	33.613	0.0376623	61.6632	0.0116883	41.6297	0.0363636	22.6834	0.38961	31.5288	0.531169
ILMN_1725534	1977.87	0	847.549	0	1214.11	0	1373.82	0	1665.77	0	1132.56	0	1791.44	0	1352.1	0	622.275	0	1286.64	0	1120.91	0	999.582	0	1566.2	0	844.269	0	1545.32	0	1410.07	0
ILMN_1798254	842.958	0	864.074	0	808.057	0	706.774	0	773.082	0	724.736	0	602.268	0	689.085	0	908.816	0	414.415	0	884.994	0	1004.28	0	659.378	0	802.284	0	757.882	0	467.218	0
ILMN_1792314	1813.68	0	1131.04	0	1339.73	0	1708.84	0	2136.13	0	1702.55	0	1891.23	0	1806.8	0	1077.74	0	1827.09	0	1279.91	0	1313.28	0	1444.19	0	1077.37	0	1719.38	0	1735.87	0
ILMN_1695821	1600.64	0	1025.06	0	982.12	0	947.395	0	1664.21	0	1324.89	0	1082.4	0	779.727	0	772.209	0	1000.83	0	1125.96	0	866.535	0	1096.22	0	958.833	0	998.344	0	894.403	0
ILMN_2388605	1574.61	0	1420.92	0	1274.01	0	1352.24	0	2156.3	0	1539.01	0	1493.83	0	1266.8	0	1342.33	0	1307.75	0	1503.57	0	1651.56	0	1367.29	0	1412.23	0	1445.73	0	1387.89	0
ILMN_1657153	312.392	0	384.815	0	452.639	0	368.636	0	287.829	0	357.282	0	514.636	0	499.926	0	829.335	0	478.038	0	549.38	0	635.258	0	603.894	0	557.053	0	466.837	0	459.878	0
ILMN_2260392	64.1967	0.0012987	94.895	0	94.8183	0	48.5972	0.0103896	70.1052	0.0363636	68.3942	0	45.4947	0.0116883	49.1537	0.206493	49.4717	0.123377	35.2712	0.298701	31.2507	0.115584	43.5656	0.00909091	16.7157	0.754545	40.1052	0.0428571	40.9609	0.0571429	47.0448	0.253247
ILMN_2346451	9.14134	0.831169	16.4807	0.557143	28.3852	0.0584416	16.3234	0.564935	31.7527	0.250649	25.8966	0.112987	35.6622	0.0350649	43.1477	0.293507	61.3518	0.0324675	32.4731	0.38961	26.9511	0.187013	29.6879	0.0766234	25.4127	0.41039	34.953	0.087013	41.8029	0.0519481	57.4765	0.125974
ILMN_1787513	14.4655	0.577922	21.4004	0.275325	24.3492	0.120779	21.9887	0.287013	27.9852	0.301299	22.1554	0.231169	30.7085	0.0753247	61.9594	0.0766234	1.79687	0.966234	40.6555	0.154546	23.0791	0.293507	13.1495	0.644156	24.097	0.462338	20.7402	0.525974	23.3001	0.363636	22.4102	0.728571
ILMN_1680941	18.2673	0.381818	18.7271	0.4	21.6137	0.2	23.2979	0.237662	24.0563	0.353247	25.6322	0.120779	5.40313	0.835065	30.9664	0.620779	35.3263	0.367532	37.6351	0.223377	27.8976	0.164935	16.0471	0.483117	14.9507	0.805195	22.632	0.435065	14.1965	0.646753	41.237	0.354545
ILMN_1652594	119.265	0	112.361	0	136.726	0	150.625	0	113.338	0.00779221	119.873	0	123.53	0	211.548	0	246.513	0	223.013	0	144.706	0	134.779	0	266.986	0	200.566	0	148.795	0	140.091	0
ILMN_1697585	494.879	0	512.382	0	492.883	0	511.462	0	470.459	0	539.428	0	459.365	0	377.549	0	599.155	0	284.914	0	350.552	0	426.042	0	427.578	0	424.259	0	331.729	0	288.582	0
ILMN_1689162	156.123	0	144.58	0	169.32	0	140.966	0	100.173	0.0168831	142.418	0	113.722	0	133.569	0.0012987	187.377	0	116.48	0	176.241	0	134.194	0	128.027	0	167.909	0	150.195	0	78.8759	0.0324675
ILMN_1815392	78.7006	0	82.1471	0	83.0325	0	102.765	0.0012987	105.017	0.0142857	73.9351	0	177.458	0	127.973	0.0012987	79.5428	0.0116883	96.6963	0.0012987	67.6187	0	60.2836	0.0012987	90.8371	0	63.8143	0.0025974	77.26	0.0038961	109.994	0.0038961
ILMN_3241416	5.85734	0.928571	15.3428	0.615584	17.0509	0.433766	4.8625	0.968831	16.0798	0.490909	28.9712	0.0597403	18.561	0.302597	18.0315	0.88961	-0.370704	0.974026	16.4482	0.924675	-8.33464	1	6.66714	0.914286	7.9706	0.964935	7.55545	0.979221	3.3377	0.931169	47.1431	0.253247
ILMN_1760490	985.76	0	1043.04	0	1605.24	0	1550.57	0	997.373	0	977.306	0	1246.79	0	1099.46	0	1932.29	0	954.821	0	1038.22	0	1197.93	0	1038.17	0	973.263	0	2411.66	0	1079.08	0
ILMN_1786544	31.5822	0.048052	21.7642	0.263636	19.1097	0.337662	30.8281	0.0662338	7.88482	0.624675	26.3153	0.102597	11.4411	0.607792	37.4768	0.451948	32.0443	0.44026	38.6148	0.193506	12.5009	0.744156	23.7715	0.175325	30.6384	0.246753	21.1238	0.498701	22.7921	0.387013	32.0297	0.519481
ILMN_1763916	17.9781	0.396104	28.9376	0.074026	27.5763	0.0688312	33.2078	0.0506494	15.2755	0.503896	31.5582	0.0363636	27.9182	0.0987013	48.5574	0.214286	26.76	0.554546	45.8064	0.087013	35.7923	0.0558442	36.2932	0.0298701	31.0191	0.238961	24.4365	0.331169	15.7597	0.6	34.1369	0.484416
ILMN_2243308	1616.94	0	1431.43	0	1735.29	0	2128.47	0	1742.17	0	1330.7	0	1846.7	0	1214.52	0	994.895	0	1042.88	0	1143.67	0	1375.4	0	1200.44	0	1229.73	0	975.078	0	1180.51	0
ILMN_1766723	23.3049	0.184416	20.7884	0.303896	19.8182	0.293507	32.0558	0.0571429	3.22178	0.722078	29.8012	0.0558442	20.8273	0.236364	40.2555	0.37013	31.9919	0.44026	22.724	0.758442	21.0815	0.355844	34.0613	0.0350649	26.1041	0.379221	38.2813	0.0584416	25.7255	0.290909	58.0592	0.123377
ILMN_1689217	547.668	0	1266.35	0	877.245	0	716.302	0	456.338	0	911.974	0	657.941	0	166.349	0	216.986	0	191.745	0	244.27	0	341.246	0	143	0	331.611	0	93.9338	0	190.205	0
ILMN_1670912	38.1084	0.0181818	73.4629	0	57.5756	0.0012987	57.9518	0.00519481	19.27	0.435065	58.2258	0.0025974	61.6005	0.0012987	64.5053	0.0649351	39.7607	0.25974	41.4534	0.149351	58.5574	0.0012987	41.2535	0.00909091	40.7476	0.0792208	49.198	0.012987	66.1194	0.00909091	69.5256	0.0623377
ILMN_2152711	209.269	0	209.619	0	223.204	0	258.559	0	127.18	0.0038961	243.67	0	236.806	0	299.721	0	314.005	0	310.897	0	286.821	0	279.575	0	227.803	0	205.165	0	416.539	0	255.68	0
ILMN_1668983	238.69	0	142.314	0	130.344	0	135.202	0	205.271	0.0012987	198.442	0	156.804	0	433.913	0	204.819	0	380.573	0	178.586	0	202.661	0	377.508	0	282.433	0	246.462	0	318.002	0
ILMN_1824337	13.4753	0.625974	17.719	0.461039	10.3157	0.812987	13.5624	0.68961	6.11648	0.662338	14.2878	0.68961	4.67307	0.855844	24.937	0.744156	17.5775	0.738961	13.3411	0.967533	9.42031	0.844156	5.18977	0.935065	9.94592	0.932468	20.0286	0.562338	4.40285	0.915584	30.9109	0.54026
ILMN_1807493	19.3485	0.324675	9.87548	0.91039	9.24414	0.857143	10.4907	0.832468	-22.2137	0.988312	20.3226	0.312987	1.29593	0.925974	30.7733	0.620779	15.3943	0.779221	20.6903	0.81948	2.81016	0.966234	7.00379	0.905195	20.7132	0.622078	16.2756	0.755844	0.0755731	0.966234	8.03795	0.916883
ILMN_3250257	22.6773	0.203896	19.3145	0.372727	22.0559	0.190909	18.6969	0.444156	23.716	0.363636	18.4991	0.414286	34.6903	0.0402597	40.6245	0.363636	34.8127	0.379221	79.4695	0.0038961	36.8893	0.0532468	31.0962	0.0584416	34.9456	0.164935	28.9082	0.18961	24.4836	0.331169	90.5566	0.0142857
ILMN_1683883	800.69	0	921.953	0	755.846	0	777.762	0	842.751	0	824.817	0	605.215	0	129.962	0.0012987	141.055	0	233.155	0	176.02	0	230.902	0	135.86	0	139	0	180.602	0	207.562	0
ILMN_1670193	16.8517	0.461039	15.1054	0.628571	33.8153	0.0233766	10.1115	0.841558	3.2636	0.722078	16.4479	0.545455	18.5229	0.303896	40.8649	0.35974	32.5822	0.428571	19.262	0.868831	1.5989	0.979221	8.55446	0.855844	22.3108	0.545455	17.4453	0.694805	26.2395	0.279221	39.4391	0.384416
ILMN_2319825	91.0938	0	101.922	0	83.8412	0	77.2305	0.0025974	81.8113	0.025974	107.534	0	86.6929	0	81.4368	0.0142857	114.169	0.0012987	62.769	0.0116883	86.4052	0	84.6839	0	79.5618	0	84.2187	0	99.1205	0	54.972	0.151948
ILMN_1694233	433.399	0	421.404	0	342.395	0	452.493	0	362.493	0	457.265	0	441.185	0	245.437	0	381.061	0	248.384	0	340.813	0	392.068	0	328.742	0	348.53	0	482.615	0	290.453	0
ILMN_1686432	8.44221	0.855844	12.6896	0.779221	8.90534	0.868831	6.12812	0.951948	-15.8553	0.963636	21.0014	0.279221	5.01497	0.845455	34.6032	0.52987	34.1795	0.396104	10.6327	0.984416	11.4162	0.777922	6.53366	0.914286	23.723	0.483117	16.7897	0.725974	17.8102	0.532467	30.0379	0.563636
ILMN_1697550	29.2766	0.0688312	24.8476	0.175325	32.7934	0.0298701	29.9478	0.0805195	31.2068	0.263636	31.7984	0.0324675	45.1561	0.012987	60.2288	0.0948052	46.5078	0.154546	65.014	0.0103896	51.7712	0.0038961	42.6289	0.00909091	64.2136	0.00909091	44.4897	0.025974	33.6539	0.14026	104.671	0.00519481
ILMN_2158705	398.326	0	440.673	0	368.094	0	256.491	0	264.809	0	348.094	0	189.967	0	159.812	0	291.792	0	117.782	0	345.095	0	437.684	0	112.819	0	306.996	0	262.438	0	124.843	0.0012987
ILMN_1803686	30.3479	0.0532468	20.2331	0.328571	100.139	0	77.0509	0.0025974	-6.84617	0.876623	22.4798	0.21948	101.551	0	79.1937	0.0168831	53.8095	0.0779221	63.9026	0.0116883	76.5494	0	87.9261	0	88.5171	0	123.567	0	70.0233	0.00909091	127.052	0.0012987
ILMN_1745580	26.3592	0.107792	14.2719	0.7	19.1529	0.335065	22.9763	0.245454	39.8116	0.164935	5.95015	0.98961	15.5006	0.432468	32.2061	0.58961	28.1416	0.522078	26.8568	0.601299	10.1519	0.81948	12.0094	0.71039	13.9998	0.833766	20.9234	0.509091	14.6499	0.636364	57.4412	0.125974
ILMN_1745108	16.4703	0.483117	28.7738	0.0766234	27.1561	0.0727273	32.1382	0.0571429	18.3242	0.45974	31.9748	0.0324675	3.58171	0.881818	22.0778	0.814286	7.29341	0.920779	42.6591	0.124675	11.2191	0.788312	14.984	0.544156	17.5208	0.731169	9.61022	0.95974	9.67655	0.798701	3.08393	0.954545
ILMN_1725043	85.4039	0	70.3007	0	65.8261	0.0012987	47.5689	0.012987	70.569	0.0337662	61.8686	0.0025974	61.7028	0.0012987	82.9872	0.012987	67.0476	0.0220779	58.6671	0.0168831	55.8559	0.0012987	47.0196	0.00649351	72.8128	0.0038961	72.8144	0	86.5109	0.0012987	80.7782	0.0272727
ILMN_2148360	25.3414	0.128571	32.7274	0.0350649	15.6533	0.518182	25.5973	0.175325	15.46	0.498701	27.8316	0.074026	26.1663	0.115584	39.3054	0.398701	29.4177	0.493507	35.3614	0.294805	32.0952	0.1	24.7216	0.150649	20.6227	0.627273	28.1576	0.211688	22.3533	0.397403	18.3377	0.798701
ILMN_1718946	40.0025	0.012987	84.1009	0	70.0267	0.0012987	55.0456	0.00519481	43.6498	0.128571	58.3376	0.0025974	41.5207	0.0168831	47.4167	0.22987	76.6558	0.0155844	39.9926	0.166234	51.3187	0.0038961	52.9366	0.0038961	47.9942	0.038961	41.7429	0.0350649	70.9845	0.00779221	52.4755	0.176623
ILMN_1711374	37.2144	0.0220779	43.9027	0.0025974	24.6354	0.114286	40.2103	0.0233766	43.8166	0.124675	43.3238	0.00519481	17.1153	0.37013	30.6737	0.625974	34.5307	0.387013	39.7245	0.168831	18.9392	0.435065	12.5602	0.675325	21.9328	0.564935	23.3357	0.392208	15.2294	0.61948	26.1853	0.664935
ILMN_1726266	34.8542	0.0337662	35.3791	0.0220779	28.8387	0.0558442	37.1747	0.0324675	25.5584	0.337662	28.5471	0.0675325	24.894	0.133766	63.4469	0.0688312	37.9265	0.305195	49.7507	0.0558442	49.5724	0.00649351	40.328	0.0142857	47.3517	0.0402597	35.0753	0.087013	62.9993	0.0103896	55.4557	0.148052
ILMN_1705689	16.8375	0.461039	36.0771	0.0207792	24.7845	0.111688	32.6257	0.0545455	140.697	0.0025974	22.4497	0.220779	14.3148	0.494805	57.1281	0.119481	35.1926	0.37013	51.4568	0.0454546	34.2797	0.0688312	29.7257	0.0753247	46.3232	0.0454546	35.7337	0.0805195	63.4756	0.0103896	32.5691	0.51039
ILMN_1785393	19.1697	0.327273	17.548	0.475325	9.13618	0.864935	26.9293	0.141558	22.6648	0.385714	15.9062	0.588312	21.2907	0.224675	7.28965	0.976623	10.6003	0.867533	25.2795	0.664935	20.3847	0.38961	17.5823	0.397403	28.4987	0.303896	24.7346	0.323377	14.0274	0.650649	24.3245	0.7
ILMN_2384544	465.327	0	555.443	0	456.432	0	554.241	0	416.968	0	698.972	0	460.183	0	150.114	0	147.073	0	272.081	0	184.432	0	158.683	0	152.8	0	122.896	0	101.764	0	191.085	0
ILMN_1756920	1268.9	0	1287.58	0	1520.84	0	1585.98	0	1234.11	0	1635.66	0	1391.68	0	1043.12	0	673.059	0	996.724	0	875.431	0	862.662	0	883.942	0	565.545	0	472.426	0	956.803	0
ILMN_1799728	114.733	0	88.684	0	110.687	0	122.055	0	105.17	0.0142857	68.7232	0	108.853	0	100.433	0.0038961	82.9592	0.0103896	85.3383	0.0038961	71.615	0	82.9758	0	97.0701	0	65.5281	0.0025974	68.5271	0.00909091	111.651	0.0025974
ILMN_1751500	103.093	0	123.328	0	74.8395	0	60.7832	0.0038961	59.3451	0.0519481	108.556	0	66.3566	0.0012987	82.6997	0.012987	66.1483	0.0220779	56.5173	0.0220779	68.2408	0	48.2503	0.00519481	29.6568	0.272727	49.8141	0.012987	32.9655	0.155844	85.7376	0.0194805
ILMN_2121068	554.924	0	381.782	0	423.818	0	542.74	0	612.875	0	494.531	0	759.708	0	717.837	0	545.202	0	663.341	0	434.255	0	368.08	0	672.135	0	454.67	0	427.119	0	650.689	0
ILMN_1765779	28.9635	0.0714286	29.9789	0.061039	31.8963	0.0298701	48.5697	0.0103896	13.1961	0.54026	33.8489	0.0233766	31.6899	0.061039	74.3761	0.025974	72.4395	0.0207792	55.9593	0.025974	43.2946	0.0220779	38.1368	0.0246753	39.6583	0.0987013	46.0805	0.0220779	36.8195	0.0935065	74.0641	0.0428571
ILMN_2201386	24.8538	0.137662	20.1815	0.331169	9.53644	0.845455	9.34627	0.864935	-4.77776	0.853247	22.839	0.205195	23.125	0.179221	48.6767	0.21039	48.3425	0.135065	41.7024	0.144156	18.0779	0.47013	20.0481	0.298701	24.2364	0.450649	25.5014	0.294805	23.1886	0.368831	26.204	0.664935
ILMN_1682225	23.8331	0.163636	16.3805	0.563636	14.0699	0.607792	11.5745	0.797403	-13.4776	0.944156	13.9933	0.701299	10.8133	0.631169	26.2241	0.723377	25.8353	0.580519	20.9573	0.815584	10.2684	0.816883	7.58895	0.894805	17.3448	0.737662	13.4171	0.863636	16.9223	0.55974	24.2652	0.7
ILMN_1788481	17.9677	0.396104	16.2222	0.571429	18.9039	0.342857	15.3336	0.601299	21.4426	0.398701	21.6705	0.250649	15.9719	0.414286	38.0193	0.42987	33.5755	0.406494	29.3844	0.5	21.2797	0.346753	16.7558	0.428571	33.6513	0.190909	14.6321	0.816883	23.7358	0.353247	37.536	0.416883
ILMN_1713751	175.976	0	141.221	0	245.006	0	221.196	0	142.351	0.0012987	176.937	0	151.334	0	364.437	0	309.023	0	204.477	0	252.803	0	231.122	0	265.914	0	163.971	0	493.462	0	485.007	0
ILMN_1662675	31.7856	0.0467533	31.1925	0.0454546	43.9274	0.0038961	33.0362	0.0506494	15.3352	0.501299	35.666	0.0194805	26.1032	0.116883	55.5396	0.132467	50.8703	0.114286	87.4526	0.0012987	59.676	0.0012987	56.7608	0.0012987	58.1119	0.0155844	31.2961	0.135065	52.2664	0.0246753	66.4674	0.0779221
ILMN_1737629	6.78446	0.9	3.5724	0.992208	8.46728	0.877922	4.95575	0.966234	-15.8743	0.963636	7.37824	0.979221	4.6666	0.855844	10.2484	0.967533	4.28311	0.950649	16.8521	0.915584	15.6945	0.577922	-0.325114	0.992208	16.2677	0.767532	16.8442	0.724675	-6.98851	0.992208	13.6214	0.862338
ILMN_1812112	12.2238	0.685714	12.9852	0.763636	16.1048	0.502597	5.23475	0.963636	-13.3734	0.942857	12.9648	0.755844	3.79103	0.879221	24.3911	0.753247	28.2685	0.519481	27.2614	0.585714	19.1816	0.42987	14.377	0.583117	25.5405	0.401299	16.7962	0.725974	10.4688	0.766234	11.3266	0.893506
ILMN_3241313	14.841	0.55974	10.8639	0.881818	28.1164	0.061039	11.6631	0.797403	-10.8679	0.919481	12.667	0.776623	11.5147	0.606494	36.3608	0.479221	25.4817	0.590909	25.4887	0.657143	10.055	0.823377	12.404	0.684416	14.7786	0.809091	17.425	0.694805	1.13889	0.954545	11.7819	0.885714
ILMN_1675210	17.8935	0.402597	25.5384	0.153247	23.0034	0.161039	26.1689	0.163636	16.2387	0.488312	9.87033	0.919481	22.8119	0.184416	28.0389	0.692208	44.373	0.184416	34.1578	0.322078	11.0523	0.794805	27.7497	0.0948052	35.3276	0.161039	29.4828	0.177922	37.9736	0.0844156	24.4461	0.697403
ILMN_1706302	17.5096	0.424675	16.1328	0.577922	20.7945	0.24026	23.3574	0.236364	62.1009	0.0519481	13.4567	0.731169	12.5039	0.57013	36.8163	0.467533	38.6757	0.285714	29.3266	0.5	23.7869	0.27013	9.37707	0.822078	22.0466	0.557143	19.8136	0.577922	20.7933	0.444156	36.0246	0.442857
ILMN_2351754	21.2223	0.249351	13.3005	0.754545	10.0021	0.828571	8.1909	0.909091	-0.215073	0.772727	10.7609	0.881818	7.63242	0.764935	43.7336	0.284416	9.63601	0.890909	40.9037	0.154546	14.4593	0.649351	9.0555	0.838961	12.7303	0.872727	16.2525	0.75974	11.6001	0.72987	19.4751	0.779221
ILMN_2060086	37.5181	0.0181818	61.0837	0.0012987	56.19	0.0012987	53.0366	0.00909091	57.843	0.0532468	70.3146	0	38.3646	0.025974	75.2273	0.0233766	60.6886	0.0337662	76.8071	0.0038961	57.5834	0.0012987	51.2023	0.00519481	64.7884	0.00779221	46.0725	0.0220779	59.3207	0.0168831	85.0634	0.0207792
ILMN_1664236	20.014	0.302597	13.8907	0.723377	13.0073	0.68052	5.86167	0.951948	-12.4854	0.935065	9.29931	0.938961	7.80216	0.758442	46.5809	0.241558	10.4423	0.87013	18.3213	0.9	8.02531	0.881818	13.8675	0.602597	3.60835	0.990909	11.4465	0.912987	8.62371	0.837662	19.791	0.774026
ILMN_1664631	10.2199	0.781818	17.8444	0.454545	20.4468	0.257143	24.1998	0.207792	5.65836	0.67013	16.0024	0.577922	34.1105	0.0428571	14.2012	0.931169	-3.28723	0.980519	35.4746	0.28961	23.6049	0.275325	16.7538	0.428571	18.792	0.68052	13.577	0.861039	28.6331	0.220779	31.9384	0.519481
ILMN_1802100	9.73882	0.803896	10.2584	0.893506	18.639	0.355844	10.8838	0.81948	-22.7743	0.992208	16.7157	0.527273	20.5398	0.237662	30.9752	0.620779	19.3916	0.702597	20.6243	0.822078	0.928625	0.987013	10.0213	0.805195	17.4901	0.731169	12.1768	0.9	16.0795	0.58961	36.1914	0.438961
ILMN_2194158	21.4074	0.242857	20.6987	0.306493	15.703	0.516883	22.9317	0.248052	21.1679	0.4	11.3009	0.864935	24.0956	0.151948	77.8057	0.0194805	38.0704	0.302597	46.5447	0.0805195	26.3611	0.2	23.7782	0.175325	16.9843	0.742857	17.5856	0.690909	41.2096	0.0571429	10.2364	0.903896
ILMN_2100871	14.7127	0.568831	17.8545	0.454545	9.54663	0.845455	18.802	0.438961	2.66186	0.731169	16.8828	0.515584	17.7569	0.342857	29.9316	0.646753	10.1266	0.88052	38.4633	0.196104	11.6976	0.768831	19.2933	0.318182	17.0339	0.742857	10.4648	0.936364	18.9356	0.494805	27.4997	0.632467
ILMN_1806841	17.0089	0.448052	17.9894	0.449351	20.726	0.241558	28.2478	0.116883	32.9919	0.235065	25.6698	0.120779	34.6494	0.0402597	37.7994	0.438961	30.2649	0.479221	39.2964	0.176623	50.7884	0.00649351	27.8518	0.0948052	34.7454	0.167533	35.0411	0.087013	30.2158	0.202597	67.0996	0.0753247
ILMN_1798045	29.6458	0.061039	18.8832	0.390909	20.5261	0.255844	27.1286	0.136364	62.9142	0.048052	20.3214	0.314286	14.2178	0.496104	43.2273	0.293507	21.7027	0.65974	39.1957	0.177922	19.4656	0.41948	20.3816	0.283117	23.6775	0.484416	18.5299	0.644156	26.1236	0.283117	9.59185	0.91039
ILMN_2293012	0.491035	0.993506	14.5943	0.676623	18.9763	0.341558	12.6557	0.746753	5.34581	0.676623	18.9284	0.394805	8.15931	0.750649	27.5357	0.7	32.663	0.428571	21.6778	0.790909	10.5558	0.807792	13.7999	0.603896	26.4933	0.366234	18.2765	0.661039	12.6153	0.696104	6.08726	0.931169
ILMN_1703383	24.3247	0.150649	20.7777	0.303896	15.3226	0.535065	24.3316	0.205195	11.255	0.575325	18.245	0.431169	17.1127	0.37013	50.006	0.197403	41.7532	0.231169	39.0421	0.184416	30.7321	0.122078	22.3895	0.21039	32.9802	0.203896	28.588	0.198701	27.4774	0.250649	33.9423	0.487013
ILMN_1651657	20.9345	0.258442	15.791	0.594805	12.8248	0.68961	15.5552	0.590909	0.207802	0.766234	35.0173	0.0220779	18.2721	0.318182	36.0376	0.484416	50.3795	0.119481	37.9263	0.211688	26.5197	0.193506	27.8624	0.0948052	40.8331	0.0792208	18.5537	0.642857	34.2774	0.131169	36.7554	0.427273
ILMN_1671297	20.933	0.258442	28.7801	0.0766234	7.12625	0.922078	15.738	0.583117	-12.3447	0.935065	17.8262	0.448052	23.6867	0.166234	45.0713	0.258442	47.104	0.146753	35.8895	0.277922	22.4419	0.31039	16.7665	0.428571	29.9835	0.258442	21.9409	0.454545	28.2796	0.233766	25.6226	0.675325
ILMN_1669486	17.6888	0.414286	13.8626	0.724675	12.2281	0.716883	16.2523	0.568831	-1.18337	0.796104	15.6006	0.601299	21.8497	0.207792	15.0295	0.924675	38.7878	0.283117	36.9736	0.249351	16.8822	0.516883	16.5067	0.445454	16.5449	0.758442	12.51	0.893506	20.0809	0.464935	40.7209	0.361039
ILMN_1795204	9.3844	0.81948	18.3493	0.42987	12.0333	0.728571	18.3728	0.463636	-11.9773	0.931169	12.0246	0.818182	14.5183	0.488312	34.4409	0.537662	32.2509	0.436364	21.5939	0.793507	7.3427	0.893506	11.4941	0.72987	18.0493	0.711688	19.6634	0.587013	16.0604	0.58961	43.9375	0.297403
ILMN_2223911	8.54599	0.854545	21.0999	0.28961	11.224	0.761039	22.0754	0.285714	14.2038	0.519481	10.7823	0.881818	3.74481	0.879221	43.2112	0.293507	28.7986	0.506494	14.2172	0.963636	7.89236	0.883117	14.5564	0.574026	17.0991	0.741558	27.157	0.237662	9.7591	0.798701	30.4112	0.558442
ILMN_1685531	7.52191	0.884416	15.737	0.598701	8.29926	0.885714	10.9907	0.812987	22.1939	0.38961	16.9254	0.51039	6.37743	0.803896	10.1293	0.967533	6.01005	0.936364	23.0435	0.749351	4.89573	0.949351	8.02016	0.877922	5.72797	0.977922	10.1032	0.942857	-1.79624	0.979221	-4.29874	0.984416
ILMN_1764554	4.77725	0.951948	17.1195	0.509091	11.1266	0.768831	12.4456	0.75974	3.81704	0.71039	16.1257	0.568831	19.2713	0.277922	36.8607	0.467533	21.1182	0.671429	20.7017	0.818182	13.187	0.709091	22.5281	0.209091	15.7537	0.78052	21.7298	0.468831	22.3014	0.4	44.7861	0.287013
ILMN_2302214	10.2218	0.781818	14.4064	0.690909	10.2718	0.815584	12.3295	0.767532	5.55168	0.671429	15.6852	0.598701	1.63646	0.916883	37.2954	0.455844	18.9106	0.711688	11.1292	0.984416	5.21434	0.942857	7.70827	0.892208	17.5503	0.72987	19.5147	0.596104	22.9854	0.376623	16.3009	0.822078
ILMN_1783312	16.6696	0.475325	15.5835	0.606494	24.2348	0.123377	25.0055	0.188312	50.327	0.0818182	22.8979	0.201299	16.6852	0.38052	28.0253	0.692208	37.6608	0.307792	33.1212	0.364935	16.0916	0.562338	17.5075	0.4	16.0781	0.774026	24.7201	0.324675	1.78744	0.949351	46.6971	0.255844
ILMN_2143210	11.536	0.706493	17.6804	0.462338	19.5792	0.31039	25.0155	0.188312	27.7627	0.303896	14.1871	0.694805	16.6876	0.38052	56.293	0.123377	36.7278	0.335065	44.6661	0.0948052	9.71442	0.835065	19.5412	0.312987	33.3019	0.202597	23.8093	0.367532	23.1338	0.372727	19.6664	0.776623
ILMN_1750294	21.9971	0.227273	19.4745	0.366234	18.2838	0.375325	16.993	0.537662	-9.6344	0.907792	20.8456	0.285714	1.19087	0.92987	33.4652	0.55974	32.7615	0.425974	29.3597	0.5	12.3718	0.748052	20.4336	0.279221	31.8392	0.223377	26.7002	0.254545	22.0071	0.402597	34.9626	0.467533
ILMN_1708348	89.7601	0	86.4222	0	51.2491	0.0025974	69.1464	0.0025974	43.0107	0.135065	72.6774	0	70.6247	0.0012987	184.634	0	171.34	0	149.948	0	158.443	0	135.673	0	169.107	0	118.744	0	392.224	0	247.182	0
ILMN_1727524	56.5326	0.0038961	50.2745	0.0025974	81.6791	0	95.0546	0.0012987	67.4145	0.0428571	74.8932	0	87.6757	0	104.65	0.0025974	106.161	0.0025974	109.7	0	93.5874	0	96.6873	0	134.249	0	128.386	0	81.3833	0.0025974	118.538	0.0012987
ILMN_1716909	17.8038	0.41039	17.3789	0.487013	17.8063	0.401299	21.3368	0.322078	2.61596	0.732468	12.6436	0.779221	21.9222	0.207792	54.7197	0.138961	28.3935	0.516883	29.623	0.48961	15.9622	0.566234	19.5084	0.312987	17.9353	0.714286	15.9093	0.772727	4.73589	0.906493	39.437	0.384416
ILMN_2103107	13.5323	0.623377	8.57844	0.946753	19.0056	0.341558	18.2144	0.472727	3.49799	0.718182	17.0158	0.502597	11.0564	0.616883	44.8984	0.263636	43.7899	0.192208	31.1672	0.444156	15.7697	0.57013	23.8795	0.171429	27.3797	0.337662	25.6048	0.28961	25.2321	0.309091	47.1537	0.253247
ILMN_1673566	51.2531	0.00649351	31.4117	0.0441558	121.024	0	151.43	0	79.3641	0.0272727	26.2834	0.102597	124.195	0	68.7875	0.048052	98.9276	0.0038961	68.298	0.00649351	59.4588	0.0012987	59.665	0.0012987	50.4944	0.0272727	42.6681	0.0298701	87.6733	0.0012987	79.5615	0.0324675
ILMN_1751168	23.4985	0.179221	12.1145	0.814286	14.2993	0.594805	10.1201	0.841558	11.7374	0.564935	28.2152	0.0714286	28.1419	0.0974026	42.5945	0.311688	24.8499	0.6	38.1615	0.207792	18.0726	0.47013	14.7398	0.568831	23.202	0.507792	29.276	0.183117	33.709	0.14026	37.2936	0.41948
ILMN_1660970	4.75538	0.951948	8.30255	0.950649	4.0453	0.979221	9.34987	0.864935	0.158399	0.766234	11.7197	0.841558	3.489	0.884416	32.5072	0.581818	18.9287	0.711688	21.4807	0.794805	5.87243	0.92987	9.84185	0.81039	1.35806	0.996104	15.6447	0.787013	9.35104	0.805195	14.705	0.848052
ILMN_1787386	14.4096	0.580519	26.1619	0.133766	16.4899	0.477922	24.0883	0.21039	7.09976	0.641559	21.4417	0.267533	14.6	0.483117	23.734	0.77013	22.9232	0.631169	37.0603	0.246753	32.0769	0.1	13.8416	0.602597	33.3831	0.2	29.5671	0.176623	10.3297	0.771429	61.2957	0.1
ILMN_2286570	10.3354	0.774026	24.6127	0.184416	19.8969	0.290909	18.5816	0.455844	-6.56216	0.871429	17.4935	0.462338	12.2925	0.575325	21.6619	0.823377	2.47307	0.963636	9.9197	0.985714	2.39142	0.972727	2.60527	0.971429	11.0604	0.91039	12.3294	0.894805	2.3601	0.946753	14.3489	0.850649
ILMN_2413732	54.4634	0.0038961	51.5647	0.0025974	60.4953	0.0012987	53.0333	0.00909091	31.5463	0.257143	53.2136	0.0025974	36.1705	0.0324675	97.3864	0.00519481	62.7196	0.0311688	74.0407	0.00519481	46.6231	0.0116883	50.2794	0.00519481	73.3212	0.0038961	55.9458	0.00649351	58.3715	0.0168831	75.5849	0.0402597
ILMN_1873412	10.8549	0.748052	19.1213	0.383117	14.3176	0.58961	23.2072	0.24026	26.356	0.322078	18.5014	0.414286	27.3354	0.102597	56.268	0.123377	50.5492	0.118182	36.1562	0.267533	32.5457	0.0948052	32.0466	0.0506494	36.1604	0.148052	32.2494	0.116883	18.5939	0.501299	40.5379	0.367532
ILMN_1676452	16.5399	0.479221	12.078	0.814286	6.29346	0.94026	13.4819	0.693507	0.511333	0.762338	12.4504	0.796104	16.4573	0.38961	22.7902	0.794805	2.53832	0.963636	23.1031	0.745455	10.119	0.822078	19.2389	0.320779	20.6181	0.627273	24.1455	0.351948	5.17825	0.898701	20.7395	0.754545
ILMN_2358134	13.5633	0.622078	20.102	0.34026	11.2107	0.762338	22.173	0.281818	-5.81628	0.863636	12.3665	0.797403	13.8441	0.512987	37.956	0.431169	46.0739	0.161039	26.8255	0.602597	27.9669	0.163636	11.4172	0.732468	34.5995	0.168831	16.0742	0.771429	29.729	0.207792	34.8382	0.47013
ILMN_1683781	25.1386	0.128571	21.7133	0.263636	21.0817	0.22987	31.1832	0.0636364	42.3172	0.138961	21.8981	0.238961	2.16907	0.906493	32.8026	0.572727	33.3627	0.415584	19.7679	0.850649	15.9449	0.566234	18.8921	0.333766	29.8587	0.264935	27.7293	0.220779	31.5071	0.184416	27.1533	0.641559
ILMN_1726247	10.7269	0.750649	19.2844	0.375325	9.49251	0.848052	8.96863	0.877922	-2.66854	0.827273	14.8715	0.648052	-6.05807	0.996104	9.44974	0.968831	25.7487	0.584416	43.9526	0.105195	8.69409	0.862338	16.6815	0.431169	16.6792	0.754545	8.54499	0.974026	5.69163	0.893506	-1.05248	0.972727
ILMN_1682989	12.5441	0.67013	31.2198	0.0454546	19.3063	0.32987	27.5154	0.132467	10.5619	0.581818	22.0931	0.231169	21.4099	0.220779	49.9054	0.197403	61.9368	0.0324675	54.9627	0.0311688	34.9376	0.0649351	27.0539	0.107792	30.6752	0.246753	39.9685	0.0454546	23.6892	0.354545	40.3463	0.37013
ILMN_1739872	32.2815	0.0415584	21.8459	0.25974	30.2575	0.0428571	25.7274	0.171429	27.4515	0.309091	23.2565	0.190909	26.6672	0.107792	36.3223	0.479221	40.6042	0.246753	37.4772	0.228571	29.6005	0.132467	14.5475	0.575325	35.0547	0.163636	28.0658	0.215584	19.7374	0.477922	46.3471	0.25974
ILMN_1770152	17.7434	0.414286	16.3584	0.564935	14.3451	0.58961	35.4843	0.038961	-4.66742	0.853247	33.067	0.0246753	33.6836	0.0441558	66.154	0.0584416	27.0448	0.549351	25.0124	0.675325	30.5248	0.123377	21.1277	0.253247	21.3524	0.58961	13.8035	0.850649	45.9434	0.0402597	47.1604	0.253247
ILMN_1656171	40.9323	0.012987	23.2901	0.212987	66.4254	0.0012987	47.9086	0.0116883	42.3212	0.138961	23.5506	0.184416	36.339	0.0298701	42.1151	0.319481	88.6547	0.00649351	38.9992	0.184416	24.0189	0.264935	23.9777	0.17013	36.5503	0.141558	44.0147	0.025974	30.6202	0.194805	51.2485	0.185714
ILMN_1796628	96.6175	0	116.48	0	101.263	0	95.1757	0.0012987	144.556	0.0012987	110.076	0	130.272	0	52.2842	0.166234	49.4029	0.123377	45.3569	0.0896104	59.1556	0.0012987	47.6054	0.00519481	20.0546	0.648052	46.9745	0.0181818	61.2236	0.012987	47.2437	0.251948
ILMN_1811765	151.663	0	187.04	0	89.9107	0	90.2369	0.0012987	199.535	0.0012987	144.288	0	104.204	0	63.4112	0.0688312	35.5022	0.363636	58.8042	0.0168831	56.7393	0.0012987	62.0692	0.0012987	27.8174	0.318182	47.7652	0.0155844	43.942	0.0454546	34.5482	0.476623
ILMN_1791795	10.6798	0.750649	10.1277	0.902597	14.4097	0.584416	17.7199	0.503896	54.5463	0.0649351	10.9515	0.875325	8.1031	0.750649	24.0509	0.763636	22.0173	0.654545	16.204	0.931169	26.1907	0.203896	4.66193	0.941558	19.9907	0.648052	17.8856	0.677922	19.4055	0.488312	31.1834	0.537662
ILMN_1787908	26.0351	0.114286	14.4692	0.690909	18.4511	0.366234	8.74208	0.887013	8.36747	0.616883	26.7703	0.0909091	23.0645	0.179221	55.5358	0.132467	34.4426	0.387013	24.2216	0.71039	21.7607	0.32987	14.3464	0.585714	28.6532	0.302597	29.7871	0.172727	36.4258	0.1	42.6616	0.318182
ILMN_1651717	16.5585	0.479221	18.2102	0.436364	17.7478	0.403896	18.9824	0.432468	28.9058	0.284416	17.2812	0.481818	2.86678	0.894805	22.3039	0.806493	10.8615	0.861039	27.6175	0.564935	9.48468	0.841558	-0.173845	0.990909	19.9165	0.651948	16.3487	0.751948	15.8636	0.594805	34.2764	0.483117
ILMN_1703803	18.7701	0.353247	11.215	0.862338	17.4401	0.416883	17.0555	0.537662	25.6115	0.336364	17.2224	0.487013	12.1851	0.581818	33.3975	0.55974	29.7356	0.487013	32.5638	0.388312	23.3581	0.287013	21.5513	0.237662	13.7555	0.841558	7.81277	0.979221	11.7097	0.728571	-2.5062	0.980519
ILMN_2092933	1.68634	0.98961	0.0471899	0.998701	6.17519	0.941558	9.7924	0.853247	-3.27965	0.833766	3.51433	0.997403	-2.61688	0.977922	17.4637	0.893506	23.5323	0.623377	27.1353	0.590909	-0.0373964	0.990909	10.8311	0.761039	7.58748	0.966234	-5.10013	1	13.8674	0.650649	12.2579	0.88052
ILMN_1681886	148.738	0	238.017	0	225.297	0	170.606	0	106.973	0.0142857	132.252	0	106.94	0	65.4462	0.0623377	59.5074	0.0428571	56.5007	0.0220779	40.0947	0.0350649	69.9061	0.0012987	43.1537	0.0571429	52.399	0.00779221	55.3832	0.0220779	33.0348	0.497403
ILMN_1767362	76.694	0	145.02	0	121.218	0	124.611	0	69.1478	0.0376623	120.712	0	86.9367	0	69.9806	0.0415584	72.5674	0.0207792	82.9985	0.0038961	123.413	0	108.188	0	59.009	0.0142857	53.0425	0.00649351	96.901	0	57.5639	0.125974
ILMN_3251322	18.9334	0.338961	21.7397	0.263636	24.5463	0.116883	27.4305	0.135065	9.90091	0.588312	20.1465	0.319481	12.4544	0.571429	47.9243	0.223377	23.3218	0.628571	30.2383	0.466234	22.7453	0.301299	9.87576	0.81039	27.5088	0.331169	17.3194	0.7	38.4695	0.0779221	29.3269	0.58961
ILMN_2211790	19.7729	0.309091	29.6742	0.0649351	41.3856	0.00779221	55.1941	0.00519481	75.4553	0.0298701	37.3577	0.012987	38.6633	0.0246753	15.3732	0.919481	36.1695	0.349351	47.7957	0.0727273	35.0984	0.0623377	22.1397	0.222078	37.6288	0.128571	34.7044	0.087013	23.5451	0.361039	22.1133	0.72987
ILMN_1672403	52.835	0.00649351	29.4946	0.0688312	44.2903	0.0038961	41.7805	0.0181818	107.373	0.0142857	27.9787	0.0714286	36.923	0.0285714	51.2426	0.172727	55.9935	0.0636364	52.445	0.0402597	43.5572	0.0220779	29.6704	0.0766234	47.0459	0.0428571	60.9653	0.0038961	57.8965	0.0181818	52.9388	0.172727
ILMN_1805543	416.182	0	336.476	0	656.154	0	684.936	0	266.849	0	376.786	0	318.257	0	208.732	0	286.721	0	219.807	0	279.471	0	264.952	0	167.274	0	314.787	0	246.163	0	171.098	0
ILMN_1706992	26.0925	0.112987	24.3885	0.190909	27.1119	0.074026	24.3161	0.205195	-0.232225	0.774026	24.5993	0.150649	13.6049	0.520779	20.5558	0.844156	17.5941	0.738961	42.1772	0.135065	33.3822	0.0766234	26.441	0.116883	34.7246	0.167533	20.8552	0.514286	24.661	0.322078	40.4361	0.368831
ILMN_1684919	115.426	0	100.928	0	137.536	0	138.633	0	208.701	0.0012987	100.771	0	125.918	0	66.709	0.0571429	40.9124	0.242857	42.5994	0.124675	25.1451	0.225974	25.2168	0.138961	53.8764	0.0207792	47.5255	0.0155844	40.0421	0.061039	74.9954	0.0415584
ILMN_1727084	95.8838	0	77.2739	0	73.2609	0.0012987	111.927	0	64.099	0.0454546	76.8487	0	93.604	0	56.6233	0.120779	83.1482	0.0103896	74.1599	0.00519481	46.099	0.0116883	46.7944	0.00649351	49.7503	0.0285714	40.0265	0.0441558	43.2134	0.048052	65.9373	0.0792208
ILMN_1705250	142.161	0	96.2234	0	162.295	0	206.169	0	140.493	0.0025974	119.709	0	164.901	0	86.4645	0.012987	101.105	0.0038961	67.5004	0.00779221	43.4701	0.0220779	40.8448	0.0116883	70.7661	0.00519481	49.5866	0.012987	47.0061	0.0363636	88.2713	0.0168831
ILMN_1722621	44.3692	0.00909091	30.6442	0.0558442	36.6518	0.0207792	27.4208	0.135065	56.3725	0.0571429	37.3068	0.0155844	16.3611	0.394805	22.4537	0.803896	9.8567	0.887013	16.2478	0.931169	9.77196	0.832468	5.65719	0.925974	5.32571	0.979221	22.0253	0.453247	12.3745	0.705195	21.1092	0.750649
ILMN_1721495	92.0093	0	133.397	0	121.984	0	121.267	0	20.0386	0.424675	138.367	0	53.4608	0.00519481	73.4399	0.0311688	47.1668	0.146753	74.441	0.00519481	48.5214	0.00779221	61.0298	0.0012987	24.4978	0.444156	22.1683	0.449351	257.027	0	94.7096	0.0116883
ILMN_1798690	28.9761	0.0701299	34.328	0.025974	44.6827	0.0038961	31.1376	0.0636364	109.777	0.012987	41.1193	0.00909091	22.6554	0.187013	37.3046	0.455844	54.1707	0.074026	34.5572	0.316883	31.4482	0.112987	29.3194	0.0779221	54.7697	0.0194805	46.4927	0.0207792	20.0617	0.464935	43.9577	0.297403
ILMN_1687035	70.8158	0	46.6798	0.0025974	62.2215	0.0012987	48.4749	0.0103896	71.3066	0.0311688	43.2036	0.00519481	95.1079	0	86.8546	0.012987	70.9863	0.0207792	73.0618	0.00519481	49.0634	0.00779221	51.0333	0.00519481	79.7372	0	91.9988	0	86.5434	0.0012987	91.9972	0.0142857
ILMN_1777683	15.8407	0.516883	19.1468	0.383117	21.5142	0.202597	20.2295	0.367532	4.80824	0.685714	34.3278	0.0220779	23.8493	0.162338	29.3289	0.661039	39.8937	0.255844	29.0395	0.511688	20.4345	0.387013	19.2282	0.320779	25.7273	0.392208	18.6266	0.641559	20.4943	0.458442	51.6649	0.180519
ILMN_1762294	29.8584	0.061039	20.6176	0.309091	40.1585	0.00909091	41.0508	0.0194805	12.4435	0.549351	29.4248	0.0571429	74.5528	0.0012987	34.4937	0.535065	30.2353	0.479221	50.5912	0.0493507	29.6563	0.131169	39.4007	0.0155844	46.8774	0.0428571	55.7004	0.00649351	52.9111	0.0246753	51.8416	0.180519
ILMN_1793040	65.5367	0.0012987	36.7536	0.0194805	44.6109	0.0038961	56.7734	0.00519481	46.5682	0.101299	30.1796	0.0506494	75.5595	0.0012987	63.5683	0.0688312	81.8359	0.0116883	62.6486	0.0116883	56.3826	0.0012987	37.2497	0.025974	70.4415	0.00519481	42.2686	0.0311688	53.5808	0.0246753	45.3595	0.279221
ILMN_3247424	115.741	0	124.951	0	139.107	0	110.459	0	142.484	0.0012987	121.539	0	137.689	0	108.693	0.0025974	29.6212	0.487013	144.175	0	79.6448	0	67.8041	0.0012987	211.275	0	177.034	0	91.752	0	103.839	0.00519481
ILMN_1763000	322.708	0	310.437	0	314.027	0	328.974	0	372.783	0	280.575	0	340.789	0	131.582	0.0012987	109.659	0.0012987	135.6	0	124.446	0	138.975	0	155.782	0	143.414	0	103.333	0	165.679	0
ILMN_1776777	2755.71	0	2642.33	0	2630.02	0	2732.65	0	2833.98	0	2361.7	0	3152.17	0	2413.54	0	2910.63	0	2464	0	2096.57	0	2245.12	0	2599.72	0	2056.19	0	2810.78	0	2538.42	0
ILMN_1706963	18.3312	0.38052	32.4913	0.0376623	10.1373	0.820779	9.40927	0.85974	4.17728	0.703896	19.0312	0.38961	15.5688	0.42987	39.6054	0.392208	12.3082	0.838961	21.2864	0.802597	39.2108	0.0376623	21.7703	0.233766	16.8579	0.750649	22.9825	0.414286	7.48185	0.863636	30.3986	0.558442
ILMN_2320964	896.212	0	850.387	0	733.736	0	622.097	0	808.2	0	669.653	0	727.069	0	382.829	0	518.294	0	463.211	0	712.602	0	621.806	0	381.875	0	544.432	0	729.364	0	476.644	0
ILMN_1697628	8.60159	0.853247	18.9102	0.390909	15.2307	0.54026	15.8523	0.581818	10.4632	0.581818	15.9868	0.579221	15.391	0.44026	35.7907	0.493507	28.9409	0.505195	29.3119	0.501299	20.2744	0.394805	6.8021	0.912987	35.4085	0.15974	25.9072	0.281818	10.5508	0.763636	11.2283	0.894805
ILMN_2319326	60.3494	0.0038961	87.4302	0	88.5277	0	69.2592	0.0025974	42.51	0.138961	94.2967	0	53.3573	0.00519481	44.7607	0.267533	75.0098	0.0194805	50.8313	0.048052	52.8201	0.0012987	48.3706	0.00519481	51.4216	0.0246753	78.9546	0	60.8956	0.012987	28.1637	0.616883
ILMN_1657442	1.97154	0.987013	17.9188	0.453247	12.1324	0.722078	10.7617	0.824675	3.68288	0.714286	19.8269	0.34026	9.63149	0.68961	15.3709	0.919481	3.69455	0.955844	15.5725	0.937662	6.57381	0.912987	7.15879	0.901299	13.6991	0.842857	17.6792	0.685714	9.92626	0.787013	16.7143	0.818182
ILMN_1679797	357.303	0	544.501	0	721.052	0	674.855	0	332.113	0	661.279	0	512.823	0	453.523	0	490.26	0	491.07	0	427.059	0	380.702	0	686.105	0	645.922	0	413.786	0	366.104	0
ILMN_1749493	56.3312	0.0038961	56.3653	0.0025974	70.4472	0.0012987	87.6939	0.0012987	121.688	0.00649351	73.286	0	82.9099	0	43.0527	0.298701	14.2934	0.802597	72.9648	0.00519481	66.123	0	73.967	0.0012987	48.8752	0.0337662	35.0626	0.087013	48.8408	0.0311688	80.7494	0.0272727
ILMN_1657139	624.678	0	557.197	0	630.77	0	480.177	0	397.005	0	661.905	0	549.459	0	697.096	0	429.697	0	654.898	0	647.641	0	658.868	0	749.948	0	773.307	0	593.751	0	623.151	0
ILMN_3245693	42.7311	0.00909091	70.4159	0	77.9055	0	63.804	0.0025974	21.1186	0.4	63.1852	0.0025974	55.537	0.0038961	77.0445	0.0207792	82.8851	0.0103896	38.7923	0.18961	38.982	0.038961	27.2578	0.106494	41.1612	0.0766234	37.7735	0.061039	50.7749	0.0285714	53.0612	0.171429
ILMN_1806275	355.127	0	263.778	0	257.957	0	254.867	0	373.931	0	405.036	0	286.06	0	203.564	0	160.415	0	309.107	0	242.802	0	256.32	0	238.911	0	169.231	0	156.28	0	243.713	0
ILMN_1659599	83.3535	0	68.5032	0	54.9081	0.0012987	68.6279	0.0025974	38.9246	0.17013	62.3654	0.0025974	64.9808	0.0012987	117.923	0.0012987	161.188	0	129.549	0	81.6583	0	83.1594	0	115.421	0	100.578	0	83.4402	0.0012987	112.925	0.0025974
ILMN_1698777	504.929	0	385.47	0	520.162	0	619.554	0	578.266	0	534.873	0	355.912	0	513.82	0	364.67	0	680.598	0	556.399	0	527.401	0	595.216	0	754.259	0	378.449	0	513.035	0
ILMN_1663132	827.022	0	657.221	0	719.202	0	724.257	0	863.604	0	925.778	0	901.242	0	1003.15	0	711.134	0	973.5	0	855.669	0	795.957	0	901.184	0	799.424	0	1093.23	0	1077.9	0
ILMN_1700349	605.256	0	521.194	0	400.613	0	488.835	0	459.296	0	442.377	0	618.774	0	551.801	0	385.375	0	569.265	0	515.864	0	548.52	0	569.506	0	742.545	0	518.622	0	664.738	0
ILMN_1761309	267.372	0	175.648	0	197.994	0	232.921	0	247.356	0	223.24	0	257.292	0	345.484	0	338.827	0	417.612	0	228.049	0	183.947	0	376.544	0	231.535	0	189.552	0	274.93	0
ILMN_2120555	812.17	0	839.048	0	1836.14	0	1648.73	0	1281.24	0	1043.29	0	1170.8	0	873.865	0	1233.3	0	462.103	0	960.93	0	777.201	0	1063.9	0	1332.55	0	398.447	0	469.556	0
ILMN_1742073	185.132	0	194.28	0	340.541	0	325.682	0	295.304	0	180.198	0	211.89	0	153.028	0	254.184	0	112.084	0	167.611	0	158.067	0	183.142	0	282.89	0	104.676	0	99.5593	0.00649351
ILMN_3241894	22.6396	0.203896	10.4605	0.892208	17.2597	0.422078	20.6924	0.353247	44.9217	0.112987	14.1367	0.694805	13.1305	0.545455	37.8763	0.436364	37.8147	0.306493	25.7029	0.651948	13.6085	0.683117	16.0228	0.484416	27.8582	0.318182	24.3321	0.34026	25.0117	0.312987	47.4573	0.248052
ILMN_1810691	32.6643	0.0415584	30.0363	0.0597403	16.8562	0.450649	32.0252	0.0571429	42.1008	0.138961	21.5494	0.261039	21.1505	0.228571	142.626	0.0012987	101.126	0.0038961	127.616	0	85.2104	0	61.4274	0.0012987	100.618	0	99.6473	0	35.7077	0.111688	105.037	0.00519481
ILMN_1676893	229.794	0	593.335	0	1196.19	0	2218.3	0	135.149	0.0025974	1074.43	0	1067.45	0	229.261	0	244.427	0	183.158	0	170.33	0	151.108	0	316.851	0	304.202	0	136.108	0	376.22	0
ILMN_2148944	49.9971	0.00649351	28.8932	0.074026	25.7108	0.1	44.4104	0.0155844	16.2814	0.485714	52.0482	0.0038961	28.6573	0.0909091	71.5475	0.0363636	29.3729	0.493507	91.5651	0.0012987	50.5774	0.00649351	43.2668	0.00909091	99.1847	0	51.0731	0.0116883	36.4167	0.1	40.7325	0.361039
ILMN_1708588	24.4961	0.146753	31.2583	0.0441558	31.6972	0.0298701	26.5562	0.155844	69.3938	0.0376623	23.6038	0.183117	45.7629	0.0116883	96.2058	0.00519481	41.3421	0.237662	31.4308	0.423377	27.4121	0.175325	20.6743	0.272727	21.3587	0.58961	23.7824	0.37013	46.1962	0.038961	68.2376	0.0649351
ILMN_2311674	244.131	0	270.127	0	402.267	0	349.673	0	227.968	0	288.759	0	264.117	0	185.752	0	145.119	0	234.001	0	233.78	0	209.359	0	198.485	0	300.007	0	191.987	0	176.952	0
ILMN_1685156	637.836	0	504.394	0	739.223	0	757.439	0	660.951	0	550.543	0	657.2	0	528.048	0	399.531	0	636.49	0	531.411	0	529.028	0	728.942	0	659.644	0	645.768	0	539.355	0
ILMN_1655935	66.906	0.0012987	81.0466	0	66.3358	0.0012987	97.8866	0.0012987	85.5519	0.0220779	79.8329	0	89.6249	0	68.3458	0.0493507	79.4738	0.0116883	63.5897	0.0116883	69.2403	0	71.2853	0.0012987	101.032	0	71.188	0	143.22	0	72.0804	0.0467533
ILMN_1754440	59.068	0.0038961	37.1505	0.0181818	73.5727	0.0012987	101.328	0.0012987	66.9871	0.0428571	49.7148	0.0038961	78.587	0.0012987	60.4656	0.0909091	57.627	0.0506494	73.4807	0.00519481	50.4459	0.00649351	51.2692	0.00519481	105.699	0	60.3786	0.0038961	38.1937	0.0831169	66.1657	0.0779221
ILMN_1654287	373.308	0	565.902	0	625.357	0	685.841	0	348.928	0	470.842	0	424.17	0	342.26	0	371.234	0	272.641	0	488.576	0	472.636	0	426.736	0	591.334	0	262.692	0	252.685	0
ILMN_1763344	33.8603	0.0337662	16.9995	0.512987	13.7867	0.620779	32.5588	0.0545455	5.82132	0.667532	15.0718	0.631169	22.3901	0.193506	13.8524	0.932468	26.4965	0.561039	23.0408	0.749351	35.574	0.0558442	26.3717	0.119481	43.3513	0.0571429	31.0877	0.142857	567.766	0	38.5882	0.406494
ILMN_1711736	9.14611	0.82987	9.47724	0.923377	14.3027	0.594805	22.5854	0.267533	9.65306	0.596104	23.2492	0.192208	9.69566	0.681818	10.0586	0.967533	14.1318	0.806493	26.9128	0.598701	13.2841	0.701299	14.3911	0.580519	20.5118	0.628571	19.0815	0.622078	3.99912	0.923377	15.9835	0.828571
ILMN_2356786	382.021	0	519.474	0	314.762	0	301.254	0	374.137	0	332.413	0	363.666	0	311.509	0	253.306	0	258.301	0	410.19	0	398.896	0	271.002	0	358.618	0	423.416	0	321.009	0
ILMN_1759252	4554.79	0	4422.03	0	3902.61	0	4807.64	0	5187.07	0	4317.41	0	5743.62	0	5709.06	0	4249.03	0	4595.93	0	5013.7	0	4592.58	0	6586.79	0	5925.09	0	5866.29	0	5778.48	0
ILMN_1678791	12.0473	0.693507	9.94313	0.905195	0.417125	1	11.4538	0.802597	-14.371	0.951948	14.2535	0.68961	11.4514	0.607792	19.803	0.862338	20.7691	0.68052	26.1735	0.635065	2.92681	0.966234	1.17027	0.985714	18.893	0.679221	16.5657	0.741558	21.151	0.428571	10.2306	0.903896
ILMN_2336146	8.14005	0.863636	11.8309	0.822078	10.6715	0.790909	10.1507	0.84026	-8.2364	0.892208	10.8036	0.88052	15.5349	0.431169	43.8664	0.283117	29.8711	0.485714	20.7626	0.818182	13.7038	0.679221	15.1265	0.538961	18.7528	0.681818	23.7458	0.372727	23.2375	0.366234	55.9175	0.144156
ILMN_2286339	5.75379	0.931169	21.4276	0.275325	8.11385	0.888312	9.7173	0.854545	-21.6816	0.985714	16.1616	0.566234	12.1654	0.581818	25.7418	0.731169	15.1956	0.783117	25.8742	0.648052	17.1915	0.5	15.7286	0.498701	13.3213	0.853247	12.274	0.896104	4.6771	0.907792	29.7439	0.567532
ILMN_1694133	28.3482	0.0779221	20.3211	0.320779	18.2815	0.375325	24.7782	0.196104	19.1138	0.437662	20.8088	0.288312	17.1846	0.367532	61.1929	0.0844156	35.9952	0.351948	46.6359	0.0805195	17.9762	0.475325	27.4439	0.101299	35.5882	0.155844	26.691	0.254545	34.8238	0.125974	33.923	0.487013
ILMN_1678501	16.181	0.496104	10.2915	0.893506	5.07949	0.954545	9.3422	0.864935	-9.98523	0.911688	13.5878	0.722078	14.6935	0.480519	50.2451	0.196104	39.9482	0.254545	33.2853	0.358442	6.62809	0.911688	17.1591	0.411688	17.3793	0.735065	21.1983	0.494805	21.829	0.41039	33.336	0.490909
ILMN_1787378	373.985	0	353.168	0	401.403	0	355.086	0	297.226	0	392.421	0	492.013	0	359.673	0	346.296	0	373.423	0	388.136	0	527.055	0	404.882	0	675.007	0	603.518	0	503.038	0
ILMN_1814526	818.425	0	692.13	0	1174.73	0	1408.41	0	875.045	0	1133.25	0	1462.55	0	922.718	0	1408.28	0	965.694	0	873.445	0	1218.02	0	1138.54	0	1547.67	0	1754.94	0	1467.43	0
ILMN_2311278	115.396	0	123.599	0	126.647	0	76.0477	0.0025974	119.328	0.00649351	101.859	0	155.505	0	69.8394	0.0415584	53.8907	0.0779221	65.6975	0.0103896	90.7566	0	117.397	0	81.1214	0	166.113	0	133.866	0	37.1484	0.420779
ILMN_1764309	167.561	0	62.4484	0.0012987	292.322	0	327.229	0	486.966	0	130.823	0	559.636	0	277.672	0	508.658	0	159.748	0	183.736	0	186.68	0	199.595	0	199.363	0	471.645	0	186.498	0
ILMN_1811598	20.449	0.284416	14.8937	0.645455	15.9444	0.506494	21.2472	0.331169	40.4042	0.161039	16.9365	0.509091	19.7421	0.258442	18.0204	0.88961	25.5789	0.588312	19.5304	0.855844	10.9931	0.796104	18.4805	0.355844	23.5445	0.48961	17.5484	0.692208	13.1477	0.674026	29.9222	0.564935
ILMN_1740717	18.967	0.335065	14.6931	0.667532	77.56	0	48.6335	0.0103896	54.6591	0.0649351	25.5463	0.122078	178.106	0	28.9113	0.668831	41.8967	0.22987	28.0654	0.549351	28.8159	0.142857	13.7853	0.606494	26.1456	0.379221	20.6627	0.531169	28.7421	0.21948	26.3975	0.65974
ILMN_2136010	237.947	0	120.108	0	268.759	0	277.787	0	407.803	0	376.457	0	329.146	0	172.464	0	89.0669	0.00649351	137.637	0	74.4955	0	95.5702	0	146.863	0	85.5292	0	88.0012	0.0012987	126.008	0.0012987
ILMN_1797912	17.2613	0.436364	21.5997	0.271429	39.0707	0.012987	33.242	0.0506494	49.1246	0.0883117	35.2482	0.0194805	30.5963	0.0753247	41.1103	0.349351	15.8058	0.771429	34.349	0.318182	6.95387	0.905195	8.50662	0.857143	16.5217	0.758442	15.8069	0.776623	4.23004	0.918182	12.8018	0.872727
ILMN_1738604	97.0401	0	109.24	0	87.0482	0	51.1253	0.00909091	58.9746	0.0532468	77.1712	0	55.4432	0.0038961	56.7882	0.119481	87.7307	0.00649351	60.3434	0.0155844	68.7298	0	67.5414	0.0012987	63.4624	0.00909091	58.2496	0.00649351	84.1694	0.0012987	49.4515	0.222078
ILMN_1691175	50.0829	0.00649351	44.99	0.0025974	31.5418	0.0311688	27.8375	0.131169	37.4668	0.181818	45.4993	0.00519481	38.4871	0.025974	43.4602	0.292208	42.6903	0.21948	41.5589	0.148052	31.6879	0.106494	26.2685	0.120779	27.2063	0.345454	31.318	0.135065	34.1856	0.131169	31.6071	0.527273
ILMN_2223359	21.8534	0.232467	24.4738	0.190909	23.4035	0.146753	21.9552	0.290909	7.26601	0.64026	18.8289	0.401299	17.5349	0.353247	25.7339	0.731169	18.3105	0.725974	36.6504	0.255844	9.92002	0.827273	30.8956	0.061039	25.6729	0.394805	30.3477	0.158442	3.93941	0.925974	26.845	0.649351
ILMN_1702858	327.079	0	283.024	0	443.388	0	538.769	0	369.789	0	373.193	0	395.953	0	645.826	0	766.959	0	835.154	0	670.88	0	642.411	0	709.154	0	645.414	0	471.76	0	541.844	0
ILMN_2363634	171.276	0	150.855	0	233.261	0	274.437	0	163.576	0.0012987	148.839	0	132.494	0	181.809	0	229.986	0	300.377	0	297.201	0	224.947	0	254.976	0	273.657	0	112.71	0	174.721	0
ILMN_1813975	62.0094	0.0025974	60.986	0.0012987	72.065	0.0012987	101.496	0.0012987	52.0397	0.0714286	76.1222	0	144.18	0	171.291	0	185.923	0	165.588	0	157.349	0	183.556	0	169.419	0	161.904	0	150.923	0	134.494	0.0012987
ILMN_1743331	7.88555	0.872727	7.10538	0.97013	11.1338	0.768831	10.1597	0.84026	-10.7882	0.919481	13.2573	0.742857	9.31983	0.694805	24.0165	0.763636	4.26942	0.950649	17.6773	0.912987	1.42738	0.980519	7.72586	0.892208	9.85723	0.932468	10.0068	0.946753	16.4825	0.576623	30.0077	0.563636
ILMN_1775045	31.7134	0.0467533	31.5844	0.0428571	25.3232	0.102597	32.3409	0.0558442	32.6675	0.237662	19.3509	0.372727	23.0372	0.180519	99.8618	0.0038961	45.2709	0.175325	67.1187	0.0103896	43.0855	0.0220779	50.982	0.00519481	63.4569	0.00909091	55.3818	0.00649351	58.6324	0.0168831	88.6001	0.0155844
ILMN_2096322	503.547	0	602.466	0	483.669	0	364.022	0	539.284	0	487.385	0	386.619	0	438.993	0	676.028	0	368.578	0	551.09	0	571.95	0	363.104	0	429.821	0	604.894	0	525.245	0
ILMN_1688322	752.772	0	758.99	0	679.517	0	581.089	0	632.033	0	583.965	0	513.072	0	328.274	0	685.37	0	396.793	0	705.957	0	634.722	0	379.18	0	479.034	0	705.002	0	424.483	0
ILMN_2224833	458.745	0	482.127	0	689.254	0	537.042	0	424.533	0	561.467	0	506.405	0	435.962	0	515.763	0	464.986	0	510.386	0	558.963	0	422.881	0	496.963	0	541.982	0	386.466	0
ILMN_2358626	260.048	0	263.123	0	273.901	0	306.553	0	501.453	0	271.954	0	413.813	0	454.236	0	596.677	0	336.472	0	366.361	0	403.511	0	378.377	0	341.705	0	407.327	0	380.708	0
ILMN_1768062	19.2175	0.327273	14.8327	0.648052	8.99196	0.867533	19.5543	0.396104	-5.19631	0.855844	9.13757	0.938961	15.6601	0.425974	30.3154	0.635065	17.5559	0.74026	23.2154	0.74026	15.9172	0.568831	21.7717	0.233766	20.0479	0.648052	29.0535	0.188312	30.3777	0.201299	48.4522	0.236364
ILMN_2358628	21.1945	0.249351	22.3696	0.236364	16.2307	0.497403	11.7853	0.790909	54.1715	0.0649351	9.65578	0.924675	3.12105	0.890909	34.3426	0.54026	30.7243	0.471429	20.1799	0.837662	11.795	0.764935	20.9786	0.262338	17.173	0.741558	18.3818	0.648052	4.09714	0.920779	31.9277	0.519481
ILMN_1801020	23.2299	0.184416	36.6122	0.0194805	34.3007	0.0220779	47.1206	0.0142857	22.1705	0.38961	36.1225	0.0194805	41.1099	0.0168831	37.3503	0.454545	52.0364	0.1	47.4442	0.0753247	44.0607	0.0207792	25.7115	0.127273	42.9909	0.0571429	44.756	0.0233766	51.0298	0.0285714	60.3254	0.103896
ILMN_1708934	854.299	0	276.731	0	1059.53	0	941.332	0	1317.13	0	551.223	0	1871.51	0	926.36	0	921.493	0	772.39	0	1243.45	0	1225.72	0	958.073	0	628.977	0	1139.86	0	830.127	0
ILMN_1702933	28.1161	0.0805195	43.5006	0.0025974	61.8806	0.0012987	61.6696	0.0025974	37.9633	0.175325	34.9503	0.0220779	54.1373	0.0038961	628.678	0	237.12	0	220.349	0	110.023	0	101.493	0	279.902	0	124.385	0	136.997	0	538.888	0
ILMN_1657993	642.552	0	673.134	0	590.331	0	524.641	0	402.163	0	570.643	0	529.302	0	518.744	0	680.217	0	348.848	0	614.37	0	700.879	0	537.059	0	657.811	0	639.265	0	396.44	0
ILMN_1666019	70.6574	0	116.84	0	79.5575	0	48.6816	0.0103896	36.9908	0.185714	77.949	0	62.3484	0.0012987	58.8602	0.102597	11.0126	0.858441	69.5927	0.00519481	88.4318	0	93.384	0	47.1189	0.0402597	76.5765	0	58.2238	0.0181818	43.2245	0.31039
ILMN_2080751	169.305	0	155.969	0	191.093	0	212.318	0	135.705	0.0025974	167.404	0	226.86	0	165.485	0	251.446	0	121.604	0	192.638	0	206.41	0	150.56	0	180.819	0	174.71	0	121.329	0.0012987
ILMN_1690352	531.1	0	569.636	0	769.012	0	710.953	0	447.312	0	491.213	0	420.176	0	658.417	0	901.905	0	447.837	0	645.512	0	580.047	0	632.251	0	795.271	0	486.661	0	514.007	0
ILMN_2275396	6.61851	0.906493	12.0788	0.814286	8.21871	0.885714	9.76362	0.854545	-7.34006	0.888312	7.03827	0.980519	14.0645	0.502597	24.6254	0.750649	-5.23552	0.985714	21.1241	0.811688	6.07365	0.923377	2.86977	0.967533	10.347	0.925974	11.4373	0.912987	2.11172	0.949351	16.3241	0.822078
ILMN_2373444	18.5101	0.37013	17.6647	0.464935	10.1948	0.81948	16.9618	0.54026	-4.75013	0.853247	15.0055	0.638961	11.3331	0.61039	25.9663	0.728571	19.8574	0.692208	23.3981	0.735065	-1.23508	0.996104	7.35388	0.901299	11.8595	0.885714	16.2255	0.761039	10.5022	0.764935	27.3234	0.637662
ILMN_1747227	41.7275	0.00909091	35.5971	0.0207792	69.0112	0.0012987	56.6926	0.00519481	29.0607	0.281818	43.0066	0.00519481	35.3752	0.0363636	73.1275	0.0311688	53.2229	0.0883117	88.8243	0.0012987	51.2529	0.0038961	47.127	0.00519481	61.5518	0.0116883	45.3823	0.0233766	74.2153	0.00519481	71.8376	0.048052
ILMN_1807372	1213.4	0	803.86	0	616.616	0	497.168	0	1285.48	0	928.078	0	481.72	0	671.828	0	623.105	0	1060.56	0	637.965	0	489.304	0	654.995	0	772.154	0	165.582	0	647.141	0
ILMN_1703946	21.6086	0.236364	15.8137	0.594805	22.2538	0.185714	30.5651	0.0714286	19.3903	0.42987	19.3026	0.375325	19.5987	0.268831	38.6108	0.418182	58.9137	0.0467533	33.5407	0.349351	23.4537	0.281818	35.3598	0.0350649	42.589	0.0584416	41.8129	0.0350649	59.3534	0.0168831	84.8437	0.0207792
ILMN_1733259	20.4775	0.281818	14.6182	0.675325	27.314	0.0727273	16.5329	0.55974	1.16065	0.753247	16.5892	0.535065	9.99468	0.676623	20.4685	0.846753	5.49735	0.937662	27.0311	0.593507	21.9423	0.322078	19.6623	0.309091	18.8097	0.679221	16.1842	0.762338	2.97493	0.937662	17.1851	0.811688
ILMN_1730710	7.87544	0.872727	22.565	0.232467	16.9607	0.438961	19.334	0.409091	17.5938	0.468831	14.8743	0.648052	12.1848	0.581818	41.485	0.341558	42.749	0.21948	34.1417	0.323377	26.2117	0.201299	23.4608	0.177922	18.9477	0.679221	20.7092	0.527273	18.5447	0.503896	30.443	0.558442
ILMN_1793959	224.795	0	211.313	0	331.575	0	384.365	0	256.681	0	237.809	0	293.573	0	281.293	0	257.041	0	247.617	0	226.889	0	184.269	0	310.174	0	313.201	0	272.717	0	285.629	0
ILMN_1794512	50.1712	0.00649351	26.6412	0.118182	42.7613	0.00519481	21.2136	0.331169	44.3028	0.122078	35.784	0.0194805	26.7553	0.107792	66.5287	0.0571429	23.8303	0.615584	55.4062	0.0298701	56.5161	0.0012987	47.8948	0.00519481	54.675	0.0194805	42.7802	0.0285714	70.4551	0.00909091	52.7086	0.174026
ILMN_1795788	18.4773	0.371429	11.0732	0.872727	8.71178	0.871429	17.1922	0.531169	7.43981	0.637662	18.7599	0.403896	8.50044	0.735065	30.3492	0.633766	33.4716	0.411688	55.8915	0.0272727	1.02195	0.985714	14.9717	0.545455	22.4353	0.541558	16.6347	0.736364	11.239	0.744156	56.8656	0.131169
ILMN_1760335	44.2296	0.00909091	46.0669	0.0025974	66.3187	0.0012987	55.8205	0.00519481	24.7883	0.346753	75.2046	0	37.1364	0.0285714	226.195	0	140.108	0	162.178	0	134.344	0	98.1813	0	187.293	0	138.228	0	143.364	0	110.427	0.0038961
ILMN_1788530	31.3654	0.048052	38.4135	0.012987	36.8749	0.0207792	35.222	0.038961	41.2129	0.154546	38.749	0.012987	86.6813	0	58.185	0.106494	37.7864	0.307792	42.2111	0.135065	48.8811	0.00779221	63.7958	0.0012987	46.4554	0.0454546	60.5274	0.0038961	62.7437	0.0103896	56.3738	0.138961
ILMN_1811480	707.333	0	435.152	0	437.139	0	457.034	0	574.534	0	585.181	0	550.282	0	1181.71	0	708.914	0	1174.21	0	1104.51	0	861.662	0	1007.37	0	825.584	0	608.693	0	958.086	0
ILMN_1813598	10.1278	0.792208	11.4356	0.848052	15.9837	0.503896	9.26727	0.867533	-7.01634	0.879221	10.0264	0.912987	2.6934	0.898701	23.2926	0.781818	23.3441	0.627273	13.6449	0.966234	4.00811	0.961039	18.1263	0.366234	13.3841	0.850649	20.6948	0.527273	7.79074	0.854545	13.8794	0.857143
ILMN_1653821	8.85957	0.842857	11.1019	0.868831	5.88187	0.942857	12.3987	0.762338	-8.49046	0.892208	12.1065	0.812987	14.1587	0.497403	26.5146	0.720779	15.2207	0.781818	24.3774	0.702597	11.5345	0.772727	7.25318	0.901299	19.5404	0.662338	11.9628	0.905195	7.90999	0.850649	40.6001	0.366234
ILMN_1780551	7.20748	0.88961	16.7498	0.535065	26.2387	0.087013	17.157	0.532467	43.8115	0.124675	24.1472	0.166234	15.0359	0.462338	44.2083	0.280519	44.5709	0.180519	45.7407	0.0883117	29.1213	0.141558	22.0427	0.223377	28.4728	0.305195	26.9485	0.246753	30.0551	0.203896	43.7665	0.297403
ILMN_1669227	18.1428	0.38961	14.6801	0.67013	4.43186	0.964935	14.0722	0.661039	0.0374089	0.768831	11.2538	0.864935	6.00962	0.811688	32.9855	0.57013	15.5416	0.775325	22.0955	0.785714	5.55594	0.937662	6.71564	0.914286	14.0612	0.832468	16.8724	0.722078	7.54475	0.863636	35.1444	0.466234
ILMN_1709167	19.1757	0.327273	29.149	0.0727273	23.5951	0.144156	26.0673	0.166234	36.7007	0.187013	24.755	0.144156	30.4856	0.0753247	46.5051	0.241558	45.8184	0.168831	46.7809	0.0792208	24.4298	0.254545	23.5354	0.177922	50.7933	0.0272727	29.3671	0.177922	33.5058	0.145454	67.8032	0.074026
ILMN_1679754	53.9115	0.00649351	24.7041	0.183117	33.9479	0.0233766	28.4286	0.112987	39.3094	0.167533	38.6813	0.012987	34.8699	0.0402597	114.271	0.0012987	90.7357	0.00649351	118.287	0	33.1324	0.0844156	42.1118	0.00909091	85.5152	0	29.7547	0.172727	105.01	0	130.473	0.0012987
ILMN_1716421	12.7712	0.658442	14.2186	0.702597	8.44867	0.877922	8.28453	0.901299	-8.93905	0.897403	13.7922	0.71039	15.7572	0.416883	34.5941	0.52987	22.389	0.646753	27.3753	0.581818	17.8372	0.480519	19.7684	0.306493	16.4904	0.758442	18.3817	0.648052	20.4589	0.45974	28.1159	0.618182
ILMN_1659371	432.274	0	329.395	0	555.845	0	403.649	0	445.89	0	385.482	0	410.466	0	92.5947	0.00909091	132.201	0	98.88	0.0012987	81.2734	0	76.6405	0.0012987	66.1663	0.00779221	70.4973	0	49.4188	0.0285714	97.0814	0.00909091
ILMN_1677868	66.1692	0.0012987	81.3565	0	66.8431	0.0012987	85.3623	0.0012987	62.564	0.0506494	74.4765	0	63.5894	0.0012987	120.41	0.0012987	84.6301	0.00909091	134.56	0	121.948	0	118.873	0	198.034	0	139.879	0	97.6832	0	108.626	0.0038961
ILMN_1707445	11.0841	0.735065	14.7728	0.657143	12.1456	0.722078	23.311	0.237662	-0.244268	0.774026	10.5141	0.893506	14.3461	0.493507	18.1542	0.887013	10.3785	0.871429	26.2784	0.633766	8.83107	0.861039	6.96707	0.906493	19.1319	0.671429	12.1855	0.9	19.6765	0.481818	29.9975	0.563636
ILMN_1733963	11.4155	0.714286	20.0989	0.34026	24.4345	0.119481	17.4971	0.512987	-8.07454	0.892208	18.163	0.435065	23.4946	0.17013	41.8325	0.324675	50.1119	0.120779	34.7806	0.307792	27.5975	0.172727	31.4872	0.0545455	35.7502	0.153247	23.5714	0.379221	35.6096	0.111688	58.8636	0.11039
ILMN_1804255	14.62	0.571429	28.4635	0.0805195	28.7029	0.0558442	15.0432	0.618182	50.0921	0.0818182	17.4507	0.466234	16.8013	0.376623	48.869	0.209091	33.1033	0.422078	42.2626	0.133766	13.3751	0.697403	20.579	0.274026	27.6652	0.324675	20.054	0.562338	30.9377	0.193506	56.0907	0.142857
ILMN_1695590	43.2391	0.00909091	43.9141	0.0025974	68.1897	0.0012987	67.017	0.0025974	25.3441	0.338961	28.2238	0.0714286	35.2633	0.0363636	120.057	0.0012987	99.1241	0.0038961	77.7956	0.0038961	55.4828	0.0012987	74.0103	0.0012987	63.0349	0.00909091	56.2268	0.00649351	96.273	0	88.1613	0.0168831
ILMN_1694007	21.6509	0.235065	16.5874	0.550649	22.835	0.166234	10.0322	0.842857	5.58374	0.671429	17.2951	0.481818	8.4271	0.736364	33.459	0.55974	21.0262	0.672727	37.4034	0.22987	12.0416	0.757143	10.2253	0.788312	21.2338	0.593507	23.9172	0.361039	21.0409	0.432468	24.7969	0.696104
ILMN_3307926	1819.4	0	1835.8	0	1620.98	0	1917.73	0	2170.15	0	1883.32	0	2010.56	0	3441.84	0	1653.84	0	2400.84	0	2039.1	0	2498.93	0	2639.68	0	1805.08	0	2613.69	0	3410.61	0
ILMN_1673330	13.2929	0.633766	18.6061	0.412987	11.007	0.777922	13.2128	0.709091	0.333753	0.762338	20.4356	0.306493	16.2828	0.396104	54.8442	0.137662	26.9505	0.551948	33.4455	0.353247	10.8618	0.801299	24.759	0.149351	25.8373	0.388312	11.8501	0.907792	26.9696	0.266234	46.8422	0.254545
ILMN_1668900	26.8136	0.101299	17.2855	0.492208	14.3975	0.584416	24.1138	0.21039	18.8206	0.444156	18.9257	0.394805	18.1144	0.325974	73.7779	0.0285714	69.8925	0.0207792	66.2009	0.0103896	30.5005	0.123377	24.5289	0.153247	38.0097	0.122078	36.2776	0.074026	82.7321	0.0012987	87.488	0.0181818
ILMN_2389013	572.106	0	479.709	0	508.524	0	540.193	0	576.046	0	494.081	0	582.866	0	354.147	0	396.431	0	458.04	0	477.019	0	408.253	0	466.754	0	429.415	0	425.057	0	392.099	0
ILMN_1760143	1786.63	0	1717.73	0	1759.33	0	1962.25	0	1974.87	0	1741.07	0	2202.43	0	1219.88	0	1020.77	0	1199.3	0	1212.61	0	1579.42	0	1459.63	0	1369.06	0	1306.94	0	1213.75	0
ILMN_1790757	776.867	0	540.154	0	1052.08	0	1113.54	0	1233.26	0	622.034	0	1137.16	0	1131.69	0	1402.49	0	1200.37	0	1328.4	0	1067.29	0	1026.52	0	1082.68	0	1287.22	0	1164.61	0
ILMN_2092664	473.312	0	523.143	0	602.535	0	500.693	0	577.904	0	456.099	0	475.442	0	646.301	0	1156.81	0	500.399	0	730.993	0	939.662	0	626.277	0	797.159	0	921.569	0	701.977	0
ILMN_1778796	46.8617	0.00779221	75.0956	0	58.6092	0.0012987	48.709	0.0103896	38.6494	0.172727	53.2651	0.0025974	47.1631	0.0116883	35.954	0.487013	33.859	0.4	33.5559	0.348052	58.6324	0.0012987	46.5933	0.00649351	46.0808	0.0454546	52.9131	0.00649351	38.0384	0.0844156	56.1875	0.141558
ILMN_1749804	10.6802	0.750649	26.1943	0.132467	20.9154	0.237662	28.5747	0.11039	25.4763	0.337662	17.6492	0.455844	20.6839	0.237662	36.8662	0.466234	32.8269	0.424675	46.3391	0.0831169	28.8612	0.142857	33.5995	0.0376623	28.1686	0.31039	30.344	0.158442	29.189	0.214286	48.8467	0.228571
ILMN_1720235	214.919	0	194.165	0	89.3657	0	96.5734	0.0012987	113.325	0.00909091	210.148	0	111.574	0	128.916	0.0012987	91.5548	0.00649351	157.088	0	167.53	0	201.165	0	125.241	0	120.908	0	180.053	0	158.689	0
ILMN_2240009	17.8636	0.405195	28.5157	0.0779221	24.488	0.118182	22.5951	0.267533	-0.117798	0.772727	22.1453	0.231169	20.0671	0.246753	48.0262	0.21948	47.2048	0.146753	51.7147	0.0441558	38.1845	0.0441558	35.0832	0.0350649	30.9567	0.244156	24.775	0.323377	28.7037	0.21948	35.6235	0.455844
ILMN_1736178	238.2	0	351.629	0	168.601	0	177.714	0	484.447	0	280.373	0	413.411	0	996.987	0	665.483	0	1390.43	0	950.385	0	996.881	0	1054	0	644.558	0	1048.17	0	1398.63	0
ILMN_1803376	201.115	0	178.456	0	210.133	0	235.006	0	205.165	0.0012987	190.34	0	198.308	0	215.96	0	338.799	0	217.654	0	275.483	0	268.338	0	245.234	0	250.328	0	292.382	0	250.362	0
ILMN_3240321	285.008	0	175.2	0	190.678	0	208.697	0	257.601	0	161.945	0	142.699	0	322.7	0	398.758	0	290.69	0	353.573	0	295.908	0	247.874	0	245.048	0	201.724	0	249.692	0
ILMN_1712944	6645.32	0	4764.29	0	4521.88	0	4106.24	0	8778.08	0	4428.73	0	6351.95	0	4971.35	0	4448.39	0	5697.19	0	5386.56	0	5803.92	0	4592.26	0	4232.67	0	4358.71	0	5733.43	0
ILMN_2333107	1790.71	0	1966.64	0	1153.95	0	910.473	0	2026.55	0	1287.31	0	1271.57	0	351.45	0	279.688	0	549.469	0	901.582	0	1213.3	0	378.927	0	702.152	0	624.783	0	459.05	0
ILMN_1707958	22.4306	0.214286	14.3533	0.694805	9.81025	0.836364	14.6846	0.644156	-1.69849	0.809091	22.9493	0.198701	7.02366	0.785714	45.779	0.253247	23.7783	0.615584	21.5011	0.794805	15.0376	0.616883	18.8363	0.335065	25.9984	0.383117	16.0705	0.771429	13.7829	0.650649	7.66579	0.919481
ILMN_1660424	2.12258	0.985714	15.1353	0.628571	18.7085	0.353247	10.8782	0.81948	5.06419	0.681818	7.6374	0.974026	0.707748	0.938961	26.6019	0.718182	3.70611	0.954545	24.1492	0.71039	9.47425	0.841558	13.0079	0.651948	7.02102	0.971429	10.6339	0.935065	14.1455	0.649351	27.1401	0.645455
ILMN_1701998	213.56	0	240.609	0	247.158	0	302.255	0	208.689	0.0012987	236.148	0	170.281	0	231.066	0	284.482	0	311.615	0	258.229	0	242.754	0	349.052	0	213.216	0	292.69	0	287.193	0
ILMN_1651235	19.6363	0.312987	16.9191	0.519481	15.4888	0.525974	16.131	0.576623	4.27823	0.7	15.9366	0.581818	1.80771	0.915584	49.4095	0.205195	50.651	0.116883	28.4404	0.531169	13.1298	0.711688	25.8767	0.127273	23.9714	0.471429	22.4576	0.437662	20.1303	0.464935	52.409	0.176623
ILMN_1694140	19.1623	0.327273	20.3646	0.320779	9.08075	0.866234	27.4108	0.135065	8.09224	0.622078	27.0896	0.0896104	17.2389	0.364935	32.8431	0.572727	52.5746	0.0948052	45.0523	0.0896104	27.114	0.184416	27.8667	0.0948052	33.4484	0.194805	19.3971	0.605195	35.7828	0.11039	57.9557	0.123377
ILMN_1730995	30.5434	0.0506494	14.6415	0.674026	20.9674	0.237662	16.9044	0.544156	-3.51311	0.836364	21.343	0.271429	11.2853	0.61039	55.7874	0.131169	61.0754	0.0337662	73.9229	0.00519481	58.6901	0.0012987	54.1783	0.0025974	64.4425	0.00779221	46.1761	0.0220779	99.0692	0	132.694	0.0012987
ILMN_2404917	11.5108	0.712987	19.8256	0.348052	14.9655	0.549351	11.0857	0.811688	-5.6178	0.863636	9.50018	0.932468	17.9965	0.331169	11.9071	0.951948	-1.85802	0.979221	30.0924	0.471429	29.7298	0.131169	21.4165	0.241558	29.2998	0.287013	18.6005	0.642857	29.9153	0.207792	36.5011	0.433766
ILMN_1702696	145.316	0	118.326	0	124.121	0	169.507	0	137.747	0.0025974	128.918	0	147.297	0	214.946	0	148.374	0	171.675	0	126.989	0	96.1785	0	196.165	0	124.378	0	69.2678	0.00909091	139.16	0
ILMN_2084562	30.3858	0.0519481	27.7187	0.0948052	24.4824	0.118182	32.0412	0.0571429	45.7326	0.106494	20.5647	0.302597	26.1146	0.116883	68.1268	0.0493507	66.4006	0.0220779	51.2102	0.0454546	24.2655	0.257143	26.985	0.107792	34.2409	0.177922	31.877	0.123377	38.3426	0.0792208	53.7109	0.166234
ILMN_1769563	10.3232	0.775325	9.68533	0.914286	3.53997	0.984416	13.2095	0.709091	12.1114	0.555844	13.8946	0.709091	7.26354	0.777922	42.2876	0.315584	30.8368	0.47013	28.2946	0.54026	11.1716	0.78961	20.1589	0.297403	14.5667	0.820779	19.6288	0.590909	8.09614	0.848052	20.612	0.757143
ILMN_1673119	18.2647	0.381818	27.1849	0.106494	18.7554	0.351948	16.3567	0.563636	30.745	0.267533	31.764	0.0324675	16.4144	0.392208	44.0026	0.280519	10.0639	0.883117	29.4425	0.497403	23.8729	0.267533	16.8952	0.423377	21.6141	0.579221	33.5264	0.0922078	38.1114	0.0844156	3.25073	0.953247
ILMN_2129015	93.664	0	145.597	0	109.781	0	100.477	0.0012987	77.9759	0.0272727	136.083	0	130.855	0	63.6548	0.0675325	95.9146	0.0038961	56.5395	0.0220779	117.813	0	104.428	0	78.7278	0.0012987	125.993	0	74.227	0.00519481	76.5255	0.038961
ILMN_1725889	22.8799	0.192208	33.2309	0.0324675	45.087	0.0038961	33.4553	0.0493507	47.502	0.0961039	25.0152	0.141558	30.2951	0.0766234	109.874	0.0025974	95.5375	0.0038961	82.6856	0.0038961	88.604	0	109.652	0	108.143	0	61.3859	0.0038961	112.406	0	125.491	0.0012987
ILMN_1775235	94.1505	0	60.264	0.0012987	221.065	0	323.223	0	119.58	0.00649351	105.634	0	233.455	0	203.083	0	225.828	0	161.391	0	162.709	0	191.887	0	272.337	0	193.797	0	155.836	0	86.3844	0.0194805
ILMN_1677951	20.5967	0.280519	9.09231	0.935065	12.9789	0.684416	20.45	0.35974	-11.6422	0.928571	21.0907	0.274026	17.9962	0.331169	55.1286	0.133766	34.6631	0.384416	39.21	0.177922	20.9346	0.35974	12.041	0.707792	69.1585	0.00649351	23.4645	0.38052	16.6673	0.566234	31.1901	0.537662
ILMN_1708502	274.066	0	422.037	0	325.026	0	274.899	0	202.129	0.0012987	319.798	0	206.66	0	151.371	0	243.567	0	132.054	0	278.24	0	270.461	0	153.961	0	235.467	0	255.016	0	107.987	0.00519481
ILMN_1705447	429.261	0	410.941	0	502.355	0	602.071	0	325.817	0	460.662	0	574.141	0	532.074	0	340.119	0	465.039	0	500.176	0	462.483	0	598.091	0	635.276	0	323.602	0	378.609	0
ILMN_1699172	38.1253	0.0181818	40.4365	0.00779221	31.2748	0.0324675	40.08	0.0233766	15.3738	0.498701	45.4345	0.00519481	35.1491	0.0363636	72.0008	0.0324675	37.6547	0.307792	32.9516	0.37013	46.736	0.0116883	47.3791	0.00519481	40.4962	0.0805195	44.9079	0.0233766	33.8172	0.135065	53.7981	0.164935
ILMN_2409898	26.3669	0.107792	24.8968	0.171429	14.0302	0.61039	15.3911	0.598701	14.9933	0.506494	20.0297	0.331169	17.087	0.37013	30.1527	0.642857	22.7334	0.635065	28.891	0.518182	44.564	0.0194805	28.3124	0.0909091	41.5435	0.0714286	47.8563	0.0155844	25.3076	0.306493	44.0747	0.296104
ILMN_2295698	17.7871	0.41039	30.2943	0.0597403	29.5411	0.048052	27.2695	0.135065	25.2938	0.338961	30.1482	0.0506494	34.4739	0.0415584	69.3321	0.0428571	50.3427	0.119481	47.0777	0.0779221	30.1369	0.128571	27.5482	0.0987013	39.662	0.0987013	39.1041	0.0519481	40.2793	0.061039	103.504	0.00519481
ILMN_2066124	1920.68	0	1317.67	0	1850.41	0	2359.3	0	2309.52	0	1715.83	0	2030.6	0	1967.06	0	1753.87	0	1680.61	0	1555.51	0	1565.16	0	1506.2	0	1204.07	0	1460.22	0	1568.55	0
ILMN_1777797	14.0001	0.6	11.4823	0.846753	43.1778	0.00519481	33.8368	0.048052	3.38897	0.71948	24.6495	0.148052	23.7921	0.166234	25.9293	0.72987	20.444	0.685714	15.7325	0.937662	16.9191	0.514286	12.8234	0.65974	13.4232	0.846753	12.8447	0.879221	20.6771	0.449351	46.2797	0.25974
ILMN_2095653	37.412	0.0181818	23.4355	0.212987	20.3352	0.25974	15.8631	0.581818	6.0129	0.664935	32.3346	0.025974	17.6845	0.346753	47.6929	0.225974	56.1591	0.0623377	27.4875	0.571429	32.2048	0.0987013	18.398	0.358442	27.0186	0.349351	26.1179	0.275325	18.4951	0.507792	36.2445	0.437662
ILMN_1707551	146.153	0	143.253	0	112.028	0	94.6658	0.0012987	217.962	0.0012987	104.757	0	128.713	0	130.14	0.0012987	145.851	0	93.8615	0.0012987	112.789	0	112.387	0	243.579	0	169.744	0	90.8683	0	165.638	0
ILMN_1782204	466.97	0	89.5804	0	2442.77	0	1168.37	0	856.641	0	152.151	0	4070.23	0	6392.73	0	7995.89	0	1785.01	0	1831.99	0	1757.88	0	12759.8	0	4236.82	0	2518.59	0	4765.64	0
ILMN_2402766	378.286	0	401.784	0	418.773	0	372.115	0	334.217	0	327.929	0	396.138	0	345.911	0	408.096	0	384.955	0	436.041	0	478.718	0	327.618	0	412.04	0	376.995	0	476.674	0
ILMN_1767722	165.266	0	185.23	0	202	0	173.489	0	175.375	0.0012987	183.263	0	164.848	0	230.982	0	245.599	0	244.478	0	337.395	0	268.59	0	255.778	0	307.783	0	358.662	0	238.457	0
ILMN_2342841	134.633	0	162.065	0	143.483	0	212.826	0	116.751	0.00649351	203.94	0	237.401	0	185.754	0	191.727	0	150.095	0	161.495	0	178.613	0	159.472	0	166.621	0	165.433	0	139.549	0
ILMN_1802631	118.082	0	128.708	0	151.211	0	160.502	0	148.144	0.0012987	123.709	0	263.499	0	302.492	0	475.839	0	276.74	0	249.395	0	261.025	0	390.977	0	397.12	0	429.089	0	390.444	0
ILMN_2318481	11.1654	0.728571	16.3151	0.566234	9.94724	0.835065	6.5121	0.944156	-0.526534	0.78052	20.2337	0.316883	8.6093	0.723377	32.499	0.581818	53.3419	0.087013	16.4561	0.924675	20.4573	0.385714	10.7518	0.763636	25.3889	0.41039	17.1509	0.71039	13.6008	0.661039	27.8592	0.623377
ILMN_2245223	14.8351	0.561039	24.5239	0.188312	15.8547	0.511688	7.9371	0.914286	46.0941	0.103896	19.7478	0.342857	12.2638	0.577922	37.4613	0.451948	12.9108	0.82987	32.8646	0.374026	30.41	0.125974	19.1714	0.327273	33.6026	0.190909	19.2348	0.609091	13.9471	0.650649	15.7321	0.833766
ILMN_3238543	29.8762	0.061039	17.7664	0.45974	11.7658	0.738961	23.4313	0.232467	-7.94209	0.88961	21.1041	0.274026	15.0387	0.462338	34.6239	0.52987	10.4794	0.868831	23.6299	0.725974	12.4593	0.744156	13.1413	0.644156	21.8226	0.57013	14.0997	0.832468	16.8515	0.561039	12.3528	0.877922
ILMN_1735591	9.97583	0.797403	17.985	0.449351	17.3943	0.41948	11.8364	0.790909	9.55806	0.598701	19.7829	0.341558	4.3843	0.863636	53.1575	0.153247	49.0616	0.124675	39.413	0.174026	14.5003	0.645455	27.1303	0.107792	44.9136	0.048052	26.343	0.266234	35.1084	0.118182	54.1825	0.163636
ILMN_2362126	29.615	0.061039	39.0804	0.0116883	28.3635	0.0584416	26.6212	0.151948	19.7134	0.425974	30.3622	0.0493507	19.4957	0.272727	51.1672	0.177922	64.5399	0.0246753	51.315	0.0454546	36.5005	0.0532468	44.0864	0.00779221	46.1247	0.0454546	39.4622	0.0493507	43.6943	0.0454546	68.1043	0.0688312
ILMN_2269136	286.083	0	230.308	0	208.992	0	229.489	0	468.464	0	230.898	0	253.769	0	492.781	0	312.24	0	351.242	0	313.405	0	424.423	0	469.626	0	412.135	0	204.106	0	274.276	0
ILMN_3239130	392.425	0	353.159	0	310.12	0	432.613	0	391.988	0	279.639	0	377.88	0	271.126	0	159.235	0	286.941	0	250.762	0	271.152	0	307.286	0	262.19	0	327.808	0	313.837	0
ILMN_2120103	17.1895	0.438961	28.0778	0.0883117	20.9203	0.237662	22.7094	0.262338	16.6444	0.479221	17.3446	0.480519	32.1596	0.0545455	46.878	0.237662	32.9488	0.422078	41.1283	0.151948	33.9318	0.0701299	11.6981	0.71948	46.5243	0.0454546	28.6631	0.197403	29.9934	0.205195	31.5502	0.528571
ILMN_3242883	1054.44	0	997.175	0	967.5	0	1600.58	0	1187.4	0	971.174	0	1255.76	0	1559.14	0	1202.11	0	1432.17	0	1096.51	0	986.366	0	2091.82	0	1367.11	0	1310.17	0	1460.43	0
ILMN_2100055	21.9784	0.227273	13.92	0.720779	20.77	0.24026	14.409	0.649351	-7.21373	0.885714	14.2987	0.685714	5.22103	0.838961	35.9454	0.487013	23.2701	0.628571	28.9834	0.514286	16.106	0.562338	21.2884	0.248052	19.249	0.668831	26.0167	0.279221	18.3726	0.511688	31.9085	0.520779
ILMN_1887648	30.6298	0.0506494	51.548	0.0025974	36.7506	0.0207792	56.3783	0.00519481	68.0361	0.0402597	43.6031	0.00519481	38.3945	0.025974	45.7806	0.253247	28.6039	0.51039	27.3769	0.581818	12.8672	0.724675	17.8981	0.377922	33.9603	0.183117	25.3756	0.301299	44.6914	0.0415584	8.69167	0.912987
ILMN_1688627	35.6313	0.0311688	31.2797	0.0441558	22.0131	0.192208	39.2374	0.0233766	34.7488	0.21039	29.3181	0.0571429	24.5888	0.137662	41.8345	0.324675	44.8069	0.177922	57.5934	0.0207792	30.6918	0.122078	26.7162	0.111688	22.8017	0.522078	26.3142	0.267533	37.9242	0.0844156	34.2285	0.483117
ILMN_1672767	17.5336	0.423377	17.6019	0.467533	19.0567	0.34026	12.4265	0.75974	58.7241	0.0532468	7.97517	0.963636	6.06213	0.81039	13.0389	0.94026	2.07843	0.963636	17.9387	0.907792	11.5202	0.774026	13.4526	0.622078	6.83517	0.972727	12.8521	0.877922	6.5981	0.872727	9.60428	0.91039
ILMN_2196642	67.2237	0.0012987	24.3739	0.190909	13.2529	0.65974	43.8534	0.0155844	79.8435	0.0272727	25.2096	0.136364	30.4036	0.0753247	140.837	0.0012987	86.7173	0.00649351	194.146	0	156.492	0	141.443	0	204.432	0	174.833	0	84.6531	0.0012987	133.241	0.0012987
ILMN_2308689	826.206	0	641.593	0	522.336	0	382.031	0	804.384	0	681.613	0	554.619	0	649.634	0	788.513	0	700.406	0	721.382	0	631.625	0	778.337	0	903.148	0	594.749	0	725.95	0
ILMN_2290776	91.6328	0	78.5756	0	73.3885	0.0012987	62.5809	0.0025974	67.0368	0.0428571	71.2966	0	62.5027	0.0012987	133.803	0.0012987	133.385	0	152.052	0	136.951	0	143.567	0	101.546	0	145.713	0	93.6902	0	101.981	0.00519481
ILMN_1777182	14.0954	0.592208	22.2021	0.238961	21.1225	0.22987	18.5381	0.455844	-5.72874	0.863636	12.9458	0.755844	-0.557242	0.949351	43.6059	0.288312	38.2327	0.3	29.8301	0.479221	9.60383	0.836364	27.5372	0.0987013	25.9707	0.385714	16.1682	0.762338	28.9676	0.214286	38.9114	0.396104
ILMN_1729777	31.7644	0.0467533	26.0524	0.138961	41.7428	0.00519481	41.0395	0.0194805	56.9823	0.0571429	35.3777	0.0194805	24.7793	0.133766	48.9798	0.207792	40.0273	0.251948	59.2567	0.0155844	47.0488	0.0103896	30.3087	0.0662338	58.8064	0.0142857	59.2532	0.00519481	40.1258	0.061039	60.4223	0.102597
ILMN_1690829	32.0092	0.0428571	27.242	0.105195	10.1507	0.820779	21.2759	0.324675	12.1486	0.555844	14.6052	0.667532	7.70142	0.762338	28.7146	0.671429	8.384	0.906493	32.1273	0.402597	23.5801	0.276623	13.2977	0.631169	15.3682	0.790909	27.9074	0.220779	26.6386	0.271429	16.5647	0.820779
ILMN_2257015	69.8447	0.0012987	64.0737	0	47.2787	0.0038961	69.3204	0.0025974	27.6295	0.306493	59.3477	0.0025974	54.8594	0.0038961	33.5707	0.557143	51.0563	0.111688	82.5288	0.0038961	73.3538	0	58.4849	0.0012987	58.1247	0.0155844	116.405	0	38.6916	0.074026	96.6422	0.00909091
ILMN_3181215	53.6218	0.00649351	68.402	0	46.5283	0.0038961	37.4586	0.0272727	1.32827	0.750649	52.189	0.0038961	32.0222	0.0571429	50.741	0.187013	68.7831	0.0207792	43.5453	0.11039	29.4788	0.136364	30.2327	0.0675325	30.5975	0.246753	35.7607	0.0805195	39.6538	0.0649351	66.6804	0.0753247
ILMN_3260345	390.542	0	538.495	0	648.686	0	800.744	0	328.28	0	567.651	0	614.26	0	376.863	0	491.65	0	326.95	0	342.023	0	300.493	0	458.572	0	361.845	0	281.476	0	301.004	0
ILMN_1703228	160.177	0	78.0383	0	116.192	0	83.2988	0.0012987	205.23	0.0012987	94.2051	0	109.297	0	116.74	0.0012987	147.21	0	151.875	0	155.445	0	125.702	0	189.458	0	135.218	0	97.3932	0	141.283	0
ILMN_1652023	26.0072	0.114286	23.1715	0.215584	22.0471	0.192208	24.8475	0.196104	54.5157	0.0649351	27.4189	0.0844156	24.2957	0.145454	52.344	0.164935	66.1776	0.0220779	55.2996	0.0311688	22.7858	0.3	17.6048	0.396104	37.5827	0.128571	35.1518	0.087013	32.6274	0.164935	75.5372	0.0415584
ILMN_2064917	280.146	0	377.46	0	336.56	0	340.872	0	257.376	0	294.066	0	310.995	0	351.47	0	464.548	0	269.644	0	444.211	0	424.118	0	395.072	0	399.931	0	434.752	0	356.457	0
ILMN_1776153	56.5769	0.0038961	57.6382	0.0025974	54.1457	0.0012987	41.8687	0.0181818	24.2319	0.353247	49.0283	0.0038961	36.2277	0.0311688	75.4191	0.0233766	86.0621	0.00649351	66.3095	0.0103896	72.9694	0	47.1	0.00519481	62.5795	0.0116883	68.0365	0	64.1234	0.00909091	60.0694	0.107792
ILMN_1772645	286.811	0	237.139	0	394.688	0	416.231	0	270.02	0	330.17	0	308.793	0	174.965	0	243.218	0	193.64	0	212.345	0	193.369	0	259.541	0	239.87	0	194.867	0	164.72	0
ILMN_1775082	29.881	0.061039	19.362	0.371429	23.0167	0.161039	21.2133	0.331169	22.0175	0.38961	17.5097	0.462338	23.1258	0.179221	41.3521	0.342857	44.8907	0.176623	35.023	0.301299	24.2253	0.25974	18.3982	0.358442	29.1107	0.288312	27.2734	0.228571	33.5682	0.142857	47.7158	0.246753
ILMN_1680343	22.1455	0.223377	15.018	0.633766	15.1414	0.542857	12.2458	0.774026	7.83511	0.627273	13.4013	0.733766	16.5289	0.387013	43.6345	0.288312	47.5471	0.144156	36.7928	0.253247	21.3543	0.345454	18.1562	0.364935	34.6301	0.168831	17.9865	0.675325	26.0574	0.285714	27.456	0.633766
ILMN_2277492	13.081	0.646753	9.2057	0.927273	10.4017	0.809091	14.7638	0.637662	-9.14538	0.903896	11.5046	0.853247	11.2554	0.611688	32.0999	0.596104	22.6964	0.636364	28.9572	0.516883	17.4182	0.497403	14.7605	0.566234	30.0083	0.258442	18.2218	0.662338	14.0456	0.650649	37.8376	0.412987
ILMN_2371825	1047.32	0	944.19	0	1169.69	0	1232.2	0	1078.48	0	1113.97	0	1194.88	0	1105.33	0	1831.82	0	936.598	0	973.302	0	1211.11	0	1175.09	0	1272.92	0	1053.95	0	996.789	0
ILMN_1717468	20.5075	0.280519	18.2946	0.431169	18.4959	0.361039	24.8761	0.194805	22.1601	0.38961	25.1961	0.136364	24.6811	0.135065	38.1624	0.428571	60.1743	0.0363636	37.3529	0.231169	25.868	0.207792	24.2394	0.158442	29.0035	0.290909	20.5157	0.536364	27.0901	0.264935	43.7268	0.298701
ILMN_2274377	17.495	0.424675	15.2523	0.620779	13.8581	0.618182	13.3329	0.698701	27.4027	0.309091	17.6632	0.454545	8.31054	0.744156	28.2023	0.688312	8.21791	0.907792	30.5403	0.458442	13.3985	0.696104	8.76685	0.851948	17.798	0.720779	24.2558	0.346753	25.4297	0.298701	16.2102	0.824675
ILMN_1750235	23.4169	0.183117	21.8668	0.258442	18.5683	0.357143	32.1133	0.0571429	47.1611	0.0987013	19.923	0.333766	11.5998	0.601299	78.7323	0.0168831	33.135	0.420779	29.9203	0.475325	24.5483	0.250649	20.7824	0.266234	32.9368	0.205195	24.1467	0.351948	17.6665	0.536364	42.698	0.316883
ILMN_1664006	108.312	0	122.969	0	100.828	0	97.9569	0.0012987	90.3388	0.0220779	108.401	0	79.9453	0	57.9712	0.107792	102.945	0.0038961	58.5929	0.0168831	62.9412	0	68.177	0.0012987	59.9265	0.0142857	87.6162	0	73.7234	0.00649351	65.3622	0.0818182
ILMN_1707169	95.5376	0	67.9282	0	112.365	0	104.822	0.0012987	268.335	0	131.612	0	141.948	0	139.526	0.0012987	93.2332	0.00519481	65.7875	0.0103896	86.6512	0	81.9797	0	107.43	0	98.5934	0	80.6456	0.0025974	57.6322	0.124675
ILMN_1779109	2.42346	0.980519	15.7799	0.594805	5.20155	0.951948	9.06819	0.877922	-4.2348	0.849351	5.8437	0.98961	-1.01175	0.95974	20.6936	0.84026	-6.58012	0.990909	16.6549	0.922078	4.1587	0.95974	1.71382	0.980519	8.74093	0.953247	8.45881	0.974026	0.934617	0.957143	6.58484	0.92987
ILMN_1697790	24.1098	0.158442	16.0659	0.584416	19.7533	0.298701	19.9235	0.38052	32.2665	0.244156	13.5421	0.727273	7.91464	0.754545	21.4136	0.831169	26.0772	0.575325	37.9018	0.212987	17.7399	0.483117	18.7614	0.337662	0.295122	0.996104	17.7093	0.684416	10.1694	0.779221	45.1646	0.284416
ILMN_1679520	1263.1	0	1253.58	0	818.92	0	630.742	0	816.262	0	1064.81	0	767.953	0	538.29	0	538.555	0	568.815	0	597.335	0	599.992	0	528.018	0	639.171	0	707.582	0	613.356	0
ILMN_1732176	395.898	0	333.877	0	616.87	0	483.917	0	667.355	0	456.783	0	773.044	0	283.553	0	194.095	0	415.454	0	277.136	0	241.481	0	420.293	0	385.354	0	491.729	0	304.553	0
ILMN_1681081	209.132	0	164.232	0	192.769	0	111.552	0	269.04	0	212.511	0	254.834	0	59.9166	0.0948052	71.5191	0.0207792	108.124	0	129.114	0	142.48	0	87.2067	0	158.861	0	206.741	0	152.26	0
ILMN_2377430	744.983	0	512.415	0	936.304	0	1044.43	0	1156.59	0	853.416	0	1097.87	0	437.74	0	359.264	0	1066.43	0	577.156	0	524.084	0	1118.61	0	997.748	0	798.848	0	479	0
ILMN_1661373	29.3034	0.0675325	26.9223	0.112987	22.1413	0.188312	17.7098	0.503896	54.1981	0.0649351	19.3325	0.374026	8.64449	0.720779	33.6159	0.557143	8.01434	0.911688	19.2178	0.868831	9.77575	0.832468	23.1885	0.188312	14.4797	0.827273	20.8671	0.512987	37.7321	0.087013	13.7666	0.858441
ILMN_2288175	8.89172	0.842857	6.07374	0.984416	9.91868	0.835065	8.51009	0.893506	-18.5114	0.975325	13.706	0.712987	5.70388	0.820779	21.7712	0.820779	8.33887	0.906493	18.2876	0.901299	11.3457	0.779221	6.15728	0.918182	3.1075	0.990909	14.4683	0.823377	8.96539	0.822078	15.4666	0.833766
ILMN_1654010	18.2105	0.387013	25.6979	0.149351	30.2665	0.0428571	21.5468	0.318182	32.6638	0.237662	24.7017	0.146753	22.6216	0.187013	65.2915	0.0623377	43.1133	0.216883	28.4664	0.528571	31.4067	0.112987	47.564	0.00519481	48.8426	0.0350649	55.254	0.00649351	55.5471	0.0220779	56.1516	0.142857
ILMN_1732672	17.4387	0.428571	12.8132	0.772727	10.9029	0.783117	19.933	0.379221	13.0339	0.542857	13.9	0.709091	24.4475	0.142857	32.1804	0.592208	13.8842	0.809091	30.8975	0.449351	15.8591	0.568831	8.88555	0.845455	17.7519	0.722078	19.4414	0.601299	18.4258	0.51039	28.3686	0.612987
ILMN_1730504	786.441	0	834.864	0	635.464	0	905.507	0	524.869	0	905.53	0	666.857	0	475.668	0	414.726	0	507.264	0	485.162	0	554.841	0	647.391	0	593.169	0	507.597	0	473.943	0
ILMN_1662049	75.7485	0	127.416	0	59.173	0.0012987	41.2174	0.0194805	58.1093	0.0532468	66.9566	0	53.3278	0.00519481	18.0167	0.88961	53.3916	0.087013	38.9323	0.185714	75.2905	0	92.5229	0	39.6316	0.0987013	60.1389	0.0038961	72.6313	0.00779221	60.1276	0.107792
ILMN_1740752	218.722	0	231.07	0	138.148	0	119.218	0	238.991	0	180.99	0	160.862	0	136.944	0.0012987	95.8428	0.0038961	106.561	0	98.8564	0	118.033	0	73.6689	0.0025974	110.387	0	155.236	0	149.748	0
ILMN_1794875	58.4185	0.0038961	35.0737	0.0220779	68.5353	0.0012987	64.1224	0.0025974	94.1838	0.0194805	54.498	0.0025974	94.3598	0	49.7911	0.197403	55.5111	0.0675325	41.8603	0.14026	50.7507	0.00649351	38.9551	0.0168831	55.8675	0.0181818	26.9022	0.246753	37.2879	0.0883117	31.9592	0.519481
ILMN_1698209	100.612	0	108.907	0	130.671	0	122.296	0	124.424	0.0038961	98.3768	0	121.263	0	72.2492	0.0324675	59.9085	0.0402597	69.1958	0.00649351	99.3858	0	100.21	0	72.9474	0.0038961	97.0972	0	68.7391	0.00909091	95.5044	0.0116883
ILMN_3307841	920.268	0	91.0721	0	467.926	0	285.309	0	493.973	0	228.421	0	1625.52	0	228.056	0	224.202	0	182.572	0	162.592	0	198.661	0	139.544	0	36.3519	0.0727273	89.5023	0	418.026	0
ILMN_1814151	298.148	0	24.284	0.192208	76.8488	0	67.5022	0.0025974	146.719	0.0012987	69.1774	0	195.345	0	83.154	0.012987	60.7492	0.0337662	52.3683	0.0415584	53.8621	0.0012987	40.2614	0.0142857	44.0937	0.0545455	18.0534	0.674026	43.8676	0.0454546	55.9616	0.144156
ILMN_2050246	47.6997	0.00649351	19.208	0.379221	35.0928	0.0220779	31.2349	0.0623377	54.0367	0.0649351	27.9191	0.0714286	67.5266	0.0012987	19.6373	0.867533	28.3933	0.516883	20.3481	0.82987	27.644	0.17013	19.0016	0.331169	19.7352	0.657143	17.9123	0.676623	19.5979	0.487013	31.7944	0.523377
ILMN_1728787	181.191	0	40.8321	0.00779221	98.018	0	115.542	0	337.91	0	73.1809	0	329	0	51.8152	0.166234	66.526	0.0220779	72.1292	0.00519481	46.2193	0.0116883	69.5874	0.0012987	81.4591	0	67.239	0.0012987	101.021	0	95.4793	0.0116883
ILMN_2234605	10.7406	0.750649	17.7481	0.45974	13.4107	0.642857	10.6299	0.827273	29.7721	0.277922	14.9536	0.646753	9.55955	0.690909	22.0911	0.814286	13.6027	0.816883	8.25902	0.988312	19.4816	0.41948	7.24165	0.901299	29.9682	0.258442	27.399	0.224675	18.5096	0.507792	40.0378	0.372727
ILMN_1770454	1457.26	0	1147.69	0	1787.17	0	1708.58	0	1336.33	0	1290.85	0	2758.91	0	810.412	0	590.738	0	947.536	0	860.26	0	678.424	0	1284.52	0	1267.68	0	822.341	0	891.668	0
ILMN_1770336	24.7962	0.14026	15.9266	0.587013	16.5484	0.474026	17.0913	0.537662	11.3551	0.574026	15.9971	0.577922	19.0717	0.285714	33.5351	0.557143	32.6592	0.428571	25.0766	0.674026	9.2405	0.850649	22.3617	0.211688	18.7742	0.68052	24.3858	0.336364	17.5795	0.538961	40.2408	0.37013
ILMN_1714253	21.1026	0.254545	20.3567	0.320779	16.9241	0.446753	22.6746	0.262338	17.8797	0.463636	29.641	0.0571429	16.4002	0.392208	39.7787	0.383117	35.7371	0.358442	37.1516	0.244156	16.1538	0.558442	20.7829	0.266234	39.8769	0.0922078	31.967	0.123377	23.1171	0.374026	41.5006	0.344156
ILMN_1813530	1031.13	0	497.83	0	2386.4	0	2588.67	0	782.193	0	1273.6	0	5167.15	0	1597.98	0	1854.27	0	2028.44	0	1351.44	0	1679.75	0	1365.61	0	1611.15	0	4526.35	0	2457.23	0
ILMN_2223922	58.3176	0.0038961	56.388	0.0025974	44.575	0.0038961	49.5918	0.0103896	43.1336	0.133766	64.0922	0.0025974	71.8793	0.0012987	36.5398	0.471429	16.8829	0.751948	34.0928	0.325974	28.8827	0.142857	50.9819	0.00519481	46.6534	0.0441558	51.3361	0.0116883	32.6931	0.164935	21.3673	0.742857
ILMN_1718071	240.987	0	343.697	0	337.585	0	390.934	0	196.343	0.0012987	275.738	0	260.855	0	279.28	0	368.156	0	256.242	0	258.784	0	242.298	0	289.755	0	376.286	0	271.934	0	179.081	0
ILMN_1814327	20.9904	0.258442	26.2847	0.12987	33.7392	0.0233766	35.4366	0.038961	27.2961	0.31039	24.847	0.144156	43.795	0.012987	59.4043	0.0961039	92.161	0.00649351	60.4649	0.0142857	46.4483	0.0116883	40.1063	0.0142857	38.2076	0.119481	55.9913	0.00649351	77.4414	0.0038961	80.7543	0.0272727
ILMN_2341343	24.0999	0.158442	37.3783	0.0168831	36.9257	0.0207792	34.9306	0.0402597	23.2326	0.376623	32.6001	0.0246753	25.208	0.127273	69.5677	0.0428571	85.0641	0.00779221	85.4109	0.0038961	51.3371	0.0038961	63.2383	0.0012987	44.9472	0.048052	56.9276	0.00649351	90.1275	0	33.5486	0.488312
ILMN_1775634	16.4923	0.483117	25.8696	0.145454	13.8252	0.620779	8.06372	0.912987	18.1792	0.461039	24.0098	0.17013	21.6938	0.211688	48.6216	0.211688	27.6792	0.532467	30.63	0.457143	12.5542	0.742857	15.5527	0.51039	25.87	0.388312	24.0023	0.357143	26.5368	0.275325	20.9002	0.751948
ILMN_1802458	127.811	0	56.8335	0.0025974	64.1423	0.0012987	75.3636	0.0025974	51.7828	0.0714286	68.1536	0	65.0445	0.0012987	78.6909	0.0168831	135.289	0	158.881	0	74.1827	0	109.548	0	93.595	0	71.3858	0	100.942	0	133.646	0.0012987
ILMN_2307656	127.654	0	55.4143	0.0025974	54.186	0.0012987	57.7077	0.00519481	110.722	0.0116883	92.6046	0	62.6703	0.0012987	87.4582	0.0116883	104.895	0.0025974	120.273	0	96.7722	0	126.879	0	79.6143	0	84.9901	0	137.973	0	108.065	0.00519481
ILMN_1709796	57.6398	0.0038961	32.4254	0.0376623	55.2633	0.0012987	35.3815	0.038961	44.9185	0.112987	82.8837	0	23.8268	0.163636	25.4643	0.738961	19.6443	0.693507	55.8511	0.0272727	34.4118	0.0688312	23.7126	0.176623	45.102	0.048052	21.3269	0.484416	19.9572	0.467533	8.8429	0.911688
ILMN_1783963	27.7176	0.0896104	15.7866	0.594805	15.8273	0.512987	13.5147	0.692208	20.4961	0.412987	9.34831	0.937662	8.00893	0.753247	23.2718	0.781818	20.4222	0.685714	29.4125	0.5	13.3016	0.701299	10.2832	0.785714	26.6024	0.363636	32.4472	0.111688	18.9352	0.494805	17.3218	0.81039
ILMN_2134801	8.92433	0.842857	6.19258	0.981818	5.11272	0.953247	17.2305	0.528571	-13.8125	0.948052	9.70843	0.922078	5.49288	0.832468	26.7649	0.714286	-1.7444	0.979221	23.3936	0.735065	11.2766	0.785714	16.7389	0.42987	8.2915	0.95974	16.0414	0.771429	-6.85952	0.992208	-6.87632	0.990909
ILMN_1757807	19.3151	0.324675	13.7286	0.728571	18.5865	0.357143	28.5921	0.109091	13.3573	0.538961	21.7899	0.245454	20.23	0.241558	41.2944	0.344156	32.5224	0.42987	42.7227	0.123377	28.1025	0.155844	22.6253	0.203896	31.3386	0.233766	24.3495	0.34026	25.298	0.307792	59.5696	0.109091
ILMN_1673529	382.419	0	252.193	0	260.932	0	354.454	0	350.914	0	283.391	0	395.612	0	663.247	0	589.747	0	740.45	0	566.387	0	475.445	0	667.816	0	470.744	0	552.114	0	543.889	0
ILMN_1686370	111.411	0	71.0411	0	96.461	0	78.2655	0.0025974	79.5551	0.0272727	91.2711	0	112.997	0	90.4019	0.00909091	58.4064	0.048052	109.36	0	103.76	0	102.122	0	95.2955	0	87.7105	0	109.762	0	70.3178	0.0597403
ILMN_1809139	501.158	0	571.946	0	786.493	0	840.544	0	622.326	0	582.823	0	798.264	0	574.949	0	679.208	0	364.668	0	437.962	0	590.318	0	531.966	0	603.354	0	427.957	0	422.416	0
ILMN_1747504	92.0859	0	81.1107	0	104.041	0	83.0369	0.0012987	66.9871	0.0428571	88.7001	0	91.9096	0	77.8803	0.0181818	107.513	0.0025974	101.522	0.0012987	93.0159	0	114.458	0	76.3613	0.0012987	119.143	0	60.8047	0.012987	60.0385	0.107792
ILMN_1666679	11.4681	0.712987	22.5347	0.233766	16.4426	0.481818	17.3803	0.516883	13.9834	0.527273	14.8973	0.648052	17.016	0.372727	25.4809	0.738961	21.0904	0.671429	41.8351	0.14026	12.2598	0.753247	18.9942	0.331169	23.5384	0.48961	24.1543	0.351948	23.2925	0.363636	42.2162	0.325974
ILMN_1657862	3041.66	0	3121.94	0	2335.12	0	1498.99	0	2446.56	0	3072.7	0	1912.79	0	1134.22	0	1213.66	0	1168.24	0	1996.68	0	2246.14	0	1034.2	0	2055.15	0	1712.37	0	1542.26	0
ILMN_1770412	5390.73	0	3802.36	0	4079.5	0	4687.82	0	5571.45	0	5068.72	0	3455.94	0	2334.02	0	2249.79	0	2517.79	0	3003.35	0	2768.76	0	2587.8	0	2554.92	0	2406.15	0	2819.8	0
ILMN_1712786	412.642	0	358.416	0	321.626	0	273.855	0	329.825	0	343.535	0	258.213	0	198.609	0	320.363	0	201.502	0	299.033	0	257.305	0	174.508	0	267.289	0	245.112	0	141.45	0
ILMN_1680111	906.235	0	657.492	0	700.944	0	708.14	0	957.682	0	861.803	0	772.004	0	784.076	0	335.874	0	639.131	0	483.43	0	530.29	0	824.414	0	676.094	0	624.51	0	910.574	0
ILMN_1791006	661.059	0	550.3	0	685.745	0	627.416	0	575.318	0	663.794	0	667.018	0	1208	0	1229.52	0	590.121	0	597.332	0	684.243	0	971.412	0	921.937	0	711.752	0	637.848	0
ILMN_1714567	145.875	0	90.3366	0	283.683	0	328.007	0	147.956	0.0012987	149.124	0	401.627	0	365.502	0	312.297	0	274.029	0	436.571	0	425.739	0	466.642	0	346.184	0	378.923	0	547.249	0
ILMN_1792495	10.5152	0.762338	7.77583	0.963636	6.33854	0.938961	0.818422	0.994805	-6.6465	0.871429	13.25	0.742857	9.5087	0.692208	35.6887	0.5	36.46	0.338961	32.361	0.396104	7.40286	0.893506	8.64167	0.854545	22.9433	0.515584	14.1	0.832468	10.608	0.761039	34.9864	0.466234
ILMN_1752159	15.2127	0.538961	31.4349	0.0441558	32.4831	0.0298701	37.4075	0.0285714	44.4714	0.122078	36.3185	0.0194805	21.6544	0.212987	56.4322	0.122078	53.7711	0.0779221	39.6465	0.171429	32.8383	0.0896104	36.4563	0.0298701	55.0849	0.0194805	25.7591	0.285714	19.8378	0.474026	41.6943	0.34026
ILMN_3243156	26.2768	0.109091	31.9295	0.0402597	29.0932	0.0558442	38.2433	0.025974	54.902	0.0636364	39.8344	0.0116883	24.5615	0.137662	17.894	0.890909	52.7644	0.0922078	40.7326	0.154546	30.2436	0.127273	31.8355	0.0532468	64.9698	0.00779221	78.0048	0	50.2394	0.0285714	39.0552	0.392208
ILMN_1812640	8293.37	0	7533.18	0	7452.95	0	10364	0	11452.3	0	7503.47	0	10487.5	0	21488.3	0	14329.4	0	16488.3	0	14381	0	11062.8	0	19943.8	0	11560.4	0	11704.9	0	19292.5	0
ILMN_2162799	60.8461	0.0025974	50.142	0.0025974	45.6161	0.0038961	39.881	0.0233766	101.7	0.0168831	36.6865	0.0194805	54.0662	0.0038961	97.4692	0.0038961	77.472	0.0155844	53.194	0.038961	46.3354	0.0116883	41.9916	0.00909091	70.6563	0.00519481	54.5109	0.00649351	65.9967	0.00909091	66.0089	0.0779221
ILMN_1782679	17.1265	0.442857	18.6723	0.407792	21.6209	0.2	24.183	0.207792	-20.2928	0.980519	23.4495	0.185714	30.19	0.0766234	31.2612	0.615584	39.7438	0.25974	31.8101	0.412987	24.6718	0.246753	11.972	0.711688	16.0597	0.775325	16.4504	0.748052	2.21316	0.949351	49.1631	0.228571
ILMN_1703617	1248.96	0	1051.97	0	1121.61	0	897.512	0	1168.19	0	1243	0	713.302	0	797.832	0	899.256	0	951.445	0	1374.07	0	1219.54	0	713.535	0	921.067	0	796.439	0	873.973	0
ILMN_1798308	1315.23	0	1190.14	0	965.848	0	1289.36	0	1244.19	0	1505.23	0	1418.04	0	986.475	0	918.186	0	517.556	0	668.878	0	712.867	0	1083.05	0	1035.25	0	840.86	0	735.505	0
ILMN_1730625	5.88051	0.928571	11.1672	0.863636	8.51992	0.877922	8.5529	0.893506	-28.4968	0.998701	9.16512	0.938961	2.00059	0.909091	263.28	0	504.631	0	67.7019	0.00649351	5.07944	0.946753	28.9442	0.0805195	1044.06	0	89.4328	0	40.486	0.0584416	159.37	0
ILMN_1696512	49.0362	0.00649351	49.5676	0.0025974	26.0422	0.0909091	44.8933	0.0142857	43.8385	0.123377	25.856	0.114286	54.9174	0.0038961	84.2517	0.012987	56.057	0.0623377	42.3872	0.12987	66.7956	0	40.6685	0.012987	50.9598	0.025974	45.0737	0.0233766	34.5923	0.128571	87.2995	0.0181818
ILMN_2164164	9.86476	0.8	23.4215	0.212987	22.2046	0.185714	25.1916	0.185714	-1.06759	0.793507	30.2897	0.0506494	8.43311	0.736364	44.7105	0.267533	28.4946	0.51039	21.5004	0.794805	28.359	0.150649	19.3263	0.318182	29.9522	0.25974	25.6896	0.287013	26.2278	0.280519	17.501	0.81039
ILMN_3240117	972.987	0	962.879	0	1114.29	0	781.418	0	945.853	0	980.043	0	912.711	0	1252.73	0	1541.53	0	902.482	0	1108.58	0	1155	0	850.798	0	1023.72	0	1179.52	0	1231.14	0
ILMN_1703538	55.1013	0.0038961	45.2869	0.0025974	40.3559	0.00909091	39.1306	0.0233766	91.3913	0.0220779	35.3945	0.0194805	56.1504	0.0038961	39.8689	0.38052	56.839	0.0558442	72.2624	0.00519481	47.9451	0.00779221	47.507	0.00519481	56.5159	0.0181818	52.4893	0.00779221	41.8297	0.0519481	54.1104	0.163636
ILMN_1792473	962.969	0	1257.7	0	374.504	0	515.683	0	439.455	0	741.285	0	387.021	0	1267.92	0	1523.64	0	665.79	0	750.611	0	638.415	0	1246.77	0	2235.1	0	120.716	0	301.782	0
ILMN_1771827	24.6849	0.141558	30.7508	0.0545455	21.0023	0.235065	19.3908	0.403896	35.1327	0.206493	24.6697	0.146753	21.68	0.212987	43.3779	0.293507	66.5519	0.0220779	48.1505	0.0688312	23.8983	0.264935	28.7341	0.0883117	21.8488	0.57013	30.6407	0.149351	42.3679	0.0506494	55.0562	0.151948
ILMN_3246401	211.71	0	144.481	0	837.38	0	564.079	0	190.421	0.0012987	282.529	0	518.598	0	698.995	0	741.476	0	808.928	0	611.005	0	627.25	0	604.677	0	473.792	0	516.205	0	806.346	0
ILMN_1770725	26.7438	0.102597	29.9141	0.061039	85.951	0	80.3971	0.0025974	10.5507	0.581818	54.1037	0.0025974	62.2878	0.0012987	123.462	0.0012987	117.816	0.0012987	93.376	0.0012987	63.4027	0	83.8351	0	81.1722	0	76.5431	0	92.2642	0	102.587	0.00519481
ILMN_2313821	1206.16	0	869.026	0	1124.87	0	1475.51	0	1185.65	0	988.37	0	1164.05	0	1022.26	0	1302.2	0	847.737	0	813.308	0	865.863	0	780.587	0	670.725	0	877.642	0	1028.68	0
ILMN_1717357	100.984	0	79.7886	0	62.1441	0.0012987	70.6798	0.0025974	171.515	0.0012987	89.1028	0	81.4754	0	101.895	0.0025974	85.3581	0.00779221	75.9772	0.0038961	51.2679	0.0038961	51.7631	0.0038961	87.8404	0	64.4287	0.0025974	65.0178	0.00909091	97.0046	0.00909091
ILMN_1668408	376.267	0	340.966	0	371.854	0	405.403	0	408.596	0	367.798	0	366.153	0	255.246	0	235.782	0	291.463	0	297.322	0	261.207	0	208.861	0	277.581	0	304.709	0	292.865	0
ILMN_1667183	50.1861	0.00649351	42.8214	0.0038961	33.7329	0.0233766	30.2327	0.074026	39.9513	0.163636	33.703	0.0233766	27.5257	0.1	33.2379	0.563636	43.4212	0.206493	39.0788	0.181818	22.8987	0.294805	19.503	0.312987	33.0826	0.202597	38.8167	0.0532468	25.1402	0.31039	41.0927	0.357143
ILMN_1712639	46.7972	0.00779221	23.7403	0.205195	33.3961	0.0246753	35.8864	0.0350649	33.0487	0.235065	43.0751	0.00519481	40.7705	0.0181818	80.1098	0.0155844	70.6414	0.0207792	67.6658	0.00649351	65.3533	0	64.4222	0.0012987	61.6927	0.0116883	54.4848	0.00649351	56.8143	0.0207792	71.0124	0.0545455
ILMN_1704173	40.9496	0.012987	30.0314	0.0597403	30.3046	0.0428571	34.5484	0.0415584	34.3966	0.215584	38.8228	0.012987	52.844	0.00519481	125.966	0.0012987	99.3475	0.0038961	95.9315	0.0012987	66.6065	0	71.341	0.0012987	123.843	0	117.417	0	109.647	0	75.8016	0.0402597
ILMN_1797974	384.234	0	355.258	0	357.534	0	285.637	0	444.082	0	325.628	0	464.743	0	283.445	0	349.377	0	249.074	0	402.371	0	437.733	0	278.385	0	366.513	0	491.012	0	271.186	0
ILMN_1688625	40.9845	0.012987	32.9001	0.0337662	40.9012	0.00909091	34.1105	0.0467533	39.6232	0.164935	38.392	0.012987	21.0756	0.228571	56.2489	0.123377	55.1802	0.0701299	60.1802	0.0155844	40.5531	0.0311688	37.6956	0.0246753	55.9576	0.0181818	25.6619	0.287013	34.9372	0.122078	29.2878	0.58961
ILMN_1776916	16.8788	0.458442	17.2614	0.497403	11.5942	0.744156	16.3704	0.562338	-17.3857	0.972727	15.3796	0.61948	12.4334	0.571429	35.0058	0.516883	11.6001	0.851948	24.57	0.68961	16.9498	0.514286	21.5494	0.237662	27.6889	0.323377	24.3187	0.342857	24.0828	0.34026	36.7188	0.427273
ILMN_2113340	28.2246	0.0805195	35.0669	0.0220779	44.2451	0.0038961	37.4563	0.0272727	37.9388	0.175325	15.6142	0.601299	65.1816	0.0012987	46.4669	0.241558	41.6017	0.235065	44.5553	0.0987013	41.5865	0.025974	44.9207	0.00649351	39.3437	0.103896	38.4753	0.0571429	34.9265	0.122078	51.0577	0.18961
ILMN_1669557	33.8102	0.0350649	24.0888	0.198701	41.8214	0.00519481	49.4121	0.0103896	18.781	0.446753	47.2883	0.00519481	62.7317	0.0012987	49.8972	0.197403	48.6947	0.131169	62.128	0.012987	53.7649	0.0012987	23.8614	0.172727	58.326	0.0142857	33.3769	0.1	32.3558	0.171429	63.9492	0.0883117
ILMN_3307874	54.8939	0.0038961	34.2142	0.0272727	66.9535	0.0012987	86.1041	0.0012987	11.4381	0.574026	45.4708	0.00519481	136.49	0	65.2744	0.0623377	47.354	0.146753	73.0149	0.00519481	63.4041	0	61.4805	0.0012987	81.779	0	67.4583	0.0012987	46.9187	0.0363636	57.2366	0.128571
ILMN_2214232	20.6973	0.276623	16.4498	0.557143	17.5952	0.409091	13.237	0.709091	-4.96227	0.854545	32.5328	0.0246753	4.40529	0.861039	55.8575	0.131169	21.0187	0.672727	27.0485	0.593507	22.1692	0.319481	16.291	0.461039	-0.575589	0.996104	20.9178	0.509091	20.7764	0.444156	27.8404	0.623377
ILMN_1681301	31.6548	0.0467533	40.9754	0.00779221	31.2758	0.0324675	56.1775	0.00519481	31.3892	0.261039	33.2144	0.0246753	30.3188	0.0766234	63.0383	0.0688312	73.2168	0.0207792	45.7664	0.0883117	50.4976	0.00649351	51.1945	0.00519481	48.5215	0.0376623	42.4568	0.0311688	60.5747	0.012987	66.5503	0.0766234
ILMN_1673252	1267.43	0	973.54	0	1508.89	0	1413.96	0	1187.58	0	1114.45	0	1275.71	0	860.901	0	1174.7	0	759.681	0	1003.59	0	928.361	0	952.255	0	764.651	0	847.643	0	752.572	0
ILMN_2103841	823.192	0	590.597	0	689.967	0	637.009	0	1233.14	0	721.56	0	840.066	0	883.588	0	919.472	0	1007.07	0	726.281	0	649.625	0	877.456	0	696.005	0	839.968	0	1086.61	0
ILMN_2368268	22.9291	0.18961	28.0808	0.0883117	24.1657	0.124675	15.5716	0.58961	11.6672	0.567532	20.9131	0.284416	14.0942	0.501299	18.1357	0.888312	43.4384	0.206493	31.5408	0.41948	23.7469	0.271429	26.4671	0.116883	36.867	0.135065	23.4325	0.381818	24.2191	0.335065	51.9476	0.179221
ILMN_2415292	5.59279	0.938961	14.172	0.705195	13.7178	0.622078	7.50719	0.92987	-0.997687	0.790909	12.7798	0.767532	14.7465	0.477922	8.65797	0.97013	28.1197	0.524675	32.0643	0.403896	17.9344	0.475325	9.39748	0.822078	14.6576	0.816883	14.5515	0.81948	11.7184	0.728571	6.16448	0.931169
ILMN_1670282	18.4478	0.371429	10.4871	0.890909	35.8723	0.0207792	37.4299	0.0285714	-9.52349	0.906493	34.4588	0.0220779	22.2941	0.196104	20.8872	0.84026	33.6823	0.403896	26.7311	0.606494	9.52799	0.841558	13.3028	0.62987	16.1539	0.77013	26.1343	0.274026	5.04606	0.898701	36.0976	0.44026
ILMN_2261519	16210.9	0	11997	0	10191.6	0	12428	0	18046.9	0	11019.6	0	16707.5	0	36897	0	32165.5	0	29815.7	0	23881.1	0	18811.1	0	22700.5	0	18140	0	21365.7	0	44341.5	0
ILMN_1791236	16.553	0.479221	17.0772	0.51039	18.3466	0.372727	23.3116	0.237662	-8.04666	0.890909	29.0877	0.0584416	19.6711	0.263636	28.9091	0.668831	26.9892	0.551948	42.5664	0.124675	26.9345	0.187013	6.52339	0.915584	23.1603	0.507792	26.7168	0.254545	14.5049	0.64026	-8.63781	0.992208
ILMN_1723521	15.2329	0.538961	13.0539	0.761039	49.6583	0.0038961	50.9136	0.00909091	-12.8017	0.937662	20.7663	0.290909	21.5248	0.220779	39.2243	0.4	32.2338	0.436364	43.5691	0.109091	13.05	0.716883	17.6098	0.396104	15.0953	0.798701	12.2804	0.896104	17.875	0.532467	-5.24086	0.988312
ILMN_2242299	28.5428	0.0753247	21.238	0.279221	23.208	0.149351	28.9672	0.101299	21.4166	0.398701	21.3876	0.268831	3.93152	0.876623	36.2626	0.479221	16.7009	0.754545	44.9617	0.0896104	26.9666	0.187013	35.1244	0.0350649	27.3855	0.337662	24.8646	0.320779	25.1687	0.31039	17.3077	0.81039
ILMN_2312764	33.4614	0.0350649	31.1494	0.0454546	45.169	0.0038961	38.1801	0.025974	55.9087	0.0571429	26.8326	0.0896104	27.6742	0.0987013	86.5819	0.012987	77.0437	0.0155844	91.5558	0.0012987	50.6244	0.00649351	57.1129	0.0012987	57.0999	0.0168831	41.2615	0.0363636	57.404	0.0207792	80.5489	0.0272727
ILMN_1779965	349.89	0	314.512	0	210.049	0	270.731	0	242.901	0	340.319	0	234.365	0	425.493	0	366.75	0	428.768	0	433.04	0	390.745	0	392.99	0	282.966	0	272.948	0	453.694	0
ILMN_1670542	711.905	0	534.875	0	800.838	0	814.976	0	761.188	0	607.265	0	1046.36	0	617.939	0	543.959	0	642.273	0	723.026	0	879.172	0	593.382	0	461.092	0	567.609	0	498.548	0
ILMN_1655645	43.8096	0.00909091	54.64	0.0025974	76.6943	0	123.232	0	49.082	0.0883117	58.4415	0.0025974	100.187	0	105.355	0.0025974	105.742	0.0025974	80.4152	0.0038961	59.7015	0.0012987	65.8737	0.0012987	95.6249	0	103.972	0	86.565	0.0012987	99.1049	0.00779221
ILMN_1716053	1095.62	0	698.845	0	1035.18	0	1029.77	0	1131.26	0	1018.17	0	1191.42	0	632.656	0	685.715	0	726.009	0	858.904	0	954.704	0	608.113	0	685.065	0	712.766	0	657.548	0
ILMN_3236458	292.452	0	293.625	0	267.558	0	362.087	0	361.757	0	300.367	0	407.622	0	699.671	0	468.796	0	732.316	0	383.046	0	330.962	0	643.99	0	474.133	0	398.932	0	820.684	0
ILMN_1778173	1958.76	0	1579.78	0	1481.83	0	1672.95	0	2668.69	0	1769.79	0	1674.06	0	1575.38	0	2371.62	0	1367	0	1415.97	0	1658.57	0	1683.93	0	1476.91	0	2079.51	0	2010.81	0
ILMN_2338038	55.9217	0.0038961	51.979	0.0025974	63.8164	0.0012987	63.7945	0.0025974	46.9666	0.0987013	44.0537	0.00519481	49.4729	0.0103896	135.383	0.0012987	134.636	0	160.524	0	50.1521	0.00649351	72.4329	0.0012987	157.792	0	136.701	0	125.862	0	70.6155	0.0571429
ILMN_1686522	11.6086	0.703896	17.3766	0.487013	26.108	0.0896104	19.9069	0.38052	7.53751	0.635065	10.7738	0.881818	6.4198	0.803896	63.3503	0.0688312	33.1548	0.420779	22.8082	0.758442	24.3622	0.254545	12.0903	0.702597	31.0197	0.238961	21.455	0.476623	10.4108	0.768831	28.7134	0.605195
ILMN_1764090	70.2726	0.0012987	35.5965	0.0207792	74.4674	0	62.3334	0.0025974	53.7506	0.0662338	60.4475	0.0025974	90.6085	0	368.716	0	258.232	0	462.229	0	121.884	0	97.2658	0	577.915	0	394.29	0	259.858	0	264.392	0
ILMN_1798249	26.2773	0.109091	25.0174	0.163636	22.1434	0.187013	24.2153	0.207792	1.99157	0.741558	16.4841	0.54026	16.5042	0.38961	67.5416	0.0532468	39.5298	0.262338	40.3834	0.15974	26.7423	0.190909	17.5595	0.398701	21.3603	0.58961	37.9692	0.061039	33.517	0.144156	63.4643	0.0896104
ILMN_1656593	14.8186	0.561039	21.2954	0.279221	12.1981	0.718182	9.59578	0.855844	34.0316	0.216883	22.63	0.215584	15.7498	0.418182	12.8003	0.941558	8.81077	0.903896	21.3581	0.798701	13.4739	0.690909	11.5672	0.727273	25.0638	0.424675	11.0597	0.920779	15.2053	0.61948	12.7492	0.874026
ILMN_2283473	9.15202	0.82987	8.79182	0.942857	5.54597	0.951948	10.8512	0.81948	-11.5637	0.928571	8.0456	0.962338	3.86234	0.879221	28.7431	0.671429	17.5691	0.74026	26.7047	0.606494	7.04839	0.901299	8.81366	0.848052	23.3273	0.501299	20.754	0.523377	-1.74093	0.979221	19.912	0.77013
ILMN_2387712	45.8309	0.00909091	46.6957	0.0025974	32.8523	0.0298701	34.8319	0.0402597	49.3254	0.087013	40.5485	0.00909091	38.6437	0.0246753	132.583	0.0012987	138.675	0	179.037	0	130.273	0	109.482	0	100.142	0	71.8858	0	105.989	0	177.762	0
ILMN_1684305	11.5521	0.706493	11.9583	0.81948	8.8366	0.868831	22.3845	0.277922	-3.01002	0.82987	11.3805	0.862338	15.8206	0.415584	19.0709	0.872727	8.21325	0.907792	38.0297	0.21039	15.7744	0.57013	27.1484	0.107792	22.1653	0.548052	17.1462	0.71039	27.2068	0.258442	40.1906	0.37013
ILMN_1712530	176.351	0	159.134	0	205.626	0	185.002	0	165.742	0.0012987	197.417	0	244.275	0	111.411	0.0025974	121.712	0	107.177	0	98.4588	0	125.741	0	166.795	0	148.429	0	155.031	0	100.407	0.00649351
ILMN_1662598	15.6257	0.523377	22.7639	0.223377	10.3768	0.811688	16.428	0.562338	-16.7909	0.971429	15.4442	0.615584	2.85049	0.894805	26.5012	0.720779	32.5276	0.42987	31.8794	0.407792	3.84708	0.962338	7.25472	0.901299	11.1364	0.909091	19.8481	0.576623	7.5857	0.863636	13.9173	0.857143
ILMN_1718808	77.9479	0	66.0098	0	64.3287	0.0012987	41.892	0.0181818	91.1549	0.0220779	49.5906	0.0038961	80.5587	0	60.3241	0.0922078	101.892	0.0038961	69.848	0.00519481	79.9899	0	66.6934	0.0012987	57.535	0.0168831	86.6149	0	104.29	0	116.831	0.0012987
ILMN_1783818	11.9495	0.694805	23.8671	0.202597	13.8691	0.618182	13.5367	0.690909	21.1831	0.398701	16.8407	0.515584	6.62706	0.796104	31.8364	0.605195	3.34956	0.95974	32.354	0.396104	17.1887	0.5	22.0279	0.224675	23.2218	0.507792	27.3215	0.228571	14.8646	0.62987	19.0696	0.787013
ILMN_2293758	666.712	0	897.369	0	823.209	0	793.561	0	515.847	0	784.521	0	638.705	0	422.586	0	865.565	0	393.547	0	619.449	0	694.146	0	470.913	0	596.539	0	554.45	0	453.757	0
ILMN_1735539	105.234	0	114.73	0	108.665	0	109.792	0	78.6527	0.0272727	107.465	0	129.895	0	105.051	0.0025974	94.1272	0.00519481	85.1027	0.0038961	94.2459	0	101.121	0	56.7777	0.0181818	95.5617	0	84.6039	0.0012987	90.8505	0.0142857
ILMN_2280189	208.881	0	212.547	0	197.345	0	200.258	0	171.922	0.0012987	188.305	0	239.117	0	181.069	0	170.364	0	177.195	0	202.458	0	227.613	0	150.327	0	230.312	0	161.05	0	181.028	0
ILMN_1693220	277.914	0	577.36	0	351.483	0	320.7	0	254.374	0	352.676	0	236.953	0	170.733	0	342.868	0	130.925	0	238.613	0	322.461	0	155.784	0	312.143	0	255.982	0	137.93	0
ILMN_1684836	49.0446	0.00649351	72.0037	0	88.3427	0	122.348	0	29.5304	0.279221	36.0305	0.0194805	51.3746	0.00649351	205.942	0	406.427	0	149.382	0	310.592	0	249.305	0	177.784	0	561.796	0	119.004	0	77.0129	0.038961
ILMN_1715532	22.543	0.206493	18.938	0.390909	18.4139	0.371429	11.2811	0.806493	-1.543	0.809091	20.0275	0.331169	22.1068	0.201299	78.1107	0.0181818	81.5043	0.0116883	68.872	0.00649351	69.0201	0	60.3375	0.0012987	90.3207	0	147.998	0	55.5585	0.0220779	38.8887	0.396104
ILMN_1686846	20.1462	0.293507	38.1432	0.0142857	24.7745	0.112987	34.3347	0.0415584	114.122	0.00779221	37.4498	0.012987	23.0787	0.179221	132.153	0.0012987	82.1013	0.0116883	102.442	0	95.8155	0	64.5227	0.0012987	118.377	0	173.381	0	47.5333	0.0350649	65.0503	0.0857143
ILMN_2308950	30.535	0.0506494	51.8404	0.0025974	50.0718	0.0038961	90.5348	0.0012987	43.9139	0.123377	37.7694	0.012987	58.6728	0.0025974	732.558	0	988.259	0	386.007	0	378.404	0	383.743	0	520.286	0	968.871	0	202.949	0	215.362	0
ILMN_1709101	129.195	0	148.877	0	92.6608	0	120.428	0	137.921	0.0025974	148.847	0	158.474	0	92.2826	0.00909091	103.152	0.0025974	102.067	0.0012987	133.234	0	124.815	0	83.458	0	99.8991	0	164.514	0	106.204	0.00519481
ILMN_1752247	62.3586	0.0025974	70.6711	0	63.9316	0.0012987	75.1134	0.0025974	41.0474	0.155844	61.1086	0.0025974	94.1911	0	45.6785	0.253247	52.8056	0.0922078	64.1222	0.0116883	69.7438	0	72.8866	0.0012987	52.1311	0.0246753	49.5357	0.012987	111.852	0	116.369	0.0012987
ILMN_2396956	501.38	0	473.191	0	478.252	0	511.932	0	538.609	0	507.362	0	465.898	0	519.595	0	486.698	0	569.626	0	586.431	0	542.252	0	547.646	0	447.709	0	672.692	0	601.863	0
ILMN_1679987	32.084	0.0428571	18.7523	0.398701	14.8965	0.554546	18.298	0.467533	29.5272	0.279221	22.8114	0.209091	20.4362	0.238961	29.7046	0.648052	24.0245	0.614286	32.0653	0.403896	11.5609	0.772727	18.3036	0.35974	17.0077	0.742857	18.2758	0.661039	11.5103	0.733766	30.7995	0.544156
ILMN_1673542	18.9158	0.342857	12.5426	0.78052	20.1165	0.275325	0.130201	0.994805	10.9427	0.576623	26.3425	0.102597	11.6212	0.6	14.9981	0.925974	23.238	0.628571	26.4478	0.622078	9.78638	0.832468	13.8721	0.602597	17.4917	0.731169	21.3662	0.480519	33.1997	0.150649	2.39419	0.957143
ILMN_1802537	18.4974	0.37013	14.8342	0.648052	13.123	0.672727	19.4335	0.401299	-2.42855	0.820779	20.9441	0.283117	15.0513	0.461039	42.9142	0.301299	28.7124	0.507792	28.4562	0.528571	21.3858	0.344156	15.3592	0.524675	28.6424	0.302597	29.2772	0.183117	24.018	0.342857	46.5223	0.257143
ILMN_1675507	8.3692	0.857143	22.8963	0.218182	24.8028	0.111688	16.7457	0.550649	38.0907	0.174026	11.5518	0.848052	2.92544	0.894805	19.2958	0.87013	26.1874	0.57013	18.2989	0.901299	14.8426	0.631169	16.9817	0.418182	17.7044	0.723377	17.7414	0.683117	16.4574	0.577922	30.4346	0.558442
ILMN_1691959	27.4104	0.0935065	30.7471	0.0545455	28.9139	0.0558442	27.8728	0.131169	44.9969	0.112987	32.0148	0.0324675	16.983	0.374026	47.8832	0.223377	43.4705	0.205195	48.6949	0.0649351	21.0752	0.355844	26.0797	0.122078	28.1545	0.31039	14.7745	0.811688	16.7634	0.564935	11.359	0.893506
ILMN_1737754	22.7715	0.198701	17.522	0.479221	16.5209	0.475325	16.1218	0.576623	12.0021	0.558442	14.9949	0.638961	34.8293	0.0402597	35.8865	0.48961	36.9442	0.325974	38.1052	0.209091	15.5788	0.585714	18.2718	0.35974	20.7111	0.622078	28.4332	0.203896	33.0994	0.154546	57.0843	0.12987
ILMN_1808905	25.745	0.118182	24.2143	0.193506	17.2118	0.423377	26.5271	0.155844	3.38063	0.71948	32.376	0.025974	10.7218	0.636364	20.9491	0.84026	15.3118	0.78052	18.1964	0.905195	31.0272	0.116883	11.8015	0.711688	10.8363	0.916883	19.5214	0.596104	14.1296	0.649351	4.05054	0.949351
ILMN_2268556	15.7449	0.519481	21.9825	0.251948	19.287	0.32987	16.0662	0.577922	26.7653	0.314286	18.8636	0.401299	12.7262	0.563636	34.1317	0.544156	31.8832	0.442857	34.6321	0.314286	20.4026	0.38961	12.9554	0.657143	29.3114	0.287013	23.2389	0.397403	16.8154	0.561039	40.6904	0.362338
ILMN_2253207	15.1703	0.544156	29.8042	0.0623377	20.9267	0.237662	12.796	0.74026	1.94837	0.742857	19.5608	0.353247	29.7968	0.0805195	52.804	0.15974	52.8646	0.0922078	35.6808	0.283117	27.8564	0.164935	10.541	0.775325	44.0506	0.0545455	26.3268	0.266234	45.3253	0.0415584	48.1142	0.238961
ILMN_1734794	8.35384	0.857143	10.942	0.88052	21.0646	0.22987	17.0986	0.536364	-0.961929	0.790909	14.8665	0.648052	3.63044	0.881818	13.9689	0.932468	9.39328	0.893506	25.4789	0.657143	6.68094	0.91039	16.619	0.438961	12.8212	0.871429	6.31097	0.988312	2.26197	0.946753	4.67011	0.945454
ILMN_1690818	17.2533	0.437662	19.1099	0.384416	14.0891	0.605195	22.8854	0.251948	19.5046	0.425974	14.6729	0.662338	0.8436	0.936364	22.7853	0.794805	-3.20418	0.980519	25.4999	0.657143	8.85774	0.861039	13.4654	0.620779	13.0477	0.85974	14.9866	0.806493	10.672	0.75974	27.5881	0.628571
ILMN_1770758	18.9305	0.341558	34.5526	0.025974	55.1916	0.0012987	46.8098	0.0142857	14.1311	0.523377	34.7892	0.0220779	30.75	0.0753247	42.1904	0.318182	38.8606	0.280519	23.955	0.712987	15.7922	0.57013	22.5032	0.209091	28.0773	0.312987	31.9093	0.123377	23.9557	0.346753	48.8336	0.228571
ILMN_2293529	3.13663	0.976623	14.2744	0.7	2.72289	0.98961	9.62677	0.854545	-17.0496	0.971429	10.5275	0.893506	4.52701	0.85974	10.7564	0.962338	-1.05035	0.977922	17.4615	0.914286	11.1601	0.790909	7.18189	0.901299	8.57084	0.954545	5.89641	0.992208	-9.25579	0.996104	8.1068	0.916883
ILMN_1703049	4.29829	0.962338	11.8258	0.823377	12.5253	0.698701	1.11113	0.994805	6.22264	0.661039	15.2946	0.623377	7.56641	0.766234	7.47359	0.975325	29.2387	0.497403	20.0843	0.84026	18.7104	0.441559	16.7181	0.42987	20.0491	0.648052	20.8015	0.519481	9.58809	0.802597	26.7571	0.649351
ILMN_1733690	107.751	0	80.262	0	499.325	0	291.949	0	47.4124	0.0961039	105.59	0	478.916	0	212.257	0	236.201	0	139.644	0	266.2	0	237.884	0	172.303	0	143.514	0	156.608	0	152.434	0
ILMN_2410406	10.8881	0.745455	6.27661	0.980519	19.4773	0.319481	12.937	0.72987	-16.6583	0.97013	11.2416	0.864935	5.82547	0.818182	5.56029	0.983117	-2.97818	0.980519	16.5442	0.924675	15.5424	0.590909	7.00232	0.905195	14.722	0.814286	18.7484	0.638961	4.48537	0.911688	13.7983	0.857143
ILMN_1741572	415.345	0	305.257	0	349.426	0	384.663	0	366.962	0	305.897	0	353.096	0	507.815	0	589.073	0	550.205	0	487.786	0	375.22	0	523.116	0	604.085	0	422.309	0	370.824	0
ILMN_1768962	1893.97	0	1822.47	0	1212.32	0	1297.82	0	1868.05	0	1684.53	0	1374.91	0	1990.67	0	1207.7	0	1927.17	0	956.412	0	1170.65	0	1731.24	0	993.465	0	1224.42	0	1443.14	0
ILMN_2400663	9.06418	0.838961	20.9938	0.292208	13.4743	0.64026	12.8116	0.74026	-7.8385	0.888312	21.1632	0.274026	6.53176	0.8	23.3445	0.78052	12.9902	0.824675	25.7152	0.651948	18.0164	0.472727	16.2657	0.463636	30.9423	0.244156	30.356	0.158442	12.6326	0.696104	23.6434	0.711688
ILMN_2396691	16.5769	0.477922	13.5759	0.737662	17.3872	0.41948	5.89141	0.951948	33.154	0.232467	24.4534	0.154546	3.70286	0.88052	22.8876	0.790909	46.4917	0.154546	33.2627	0.35974	22.6153	0.302597	24.1661	0.162338	26.6884	0.35974	14.3618	0.824675	19.4526	0.488312	20.382	0.761039
ILMN_1802799	1702.49	0	1490.79	0	1279.98	0	1086.19	0	1511.63	0	1662.79	0	1114.51	0	1674.93	0	1803.69	0	1835.47	0	1707.37	0	1735.45	0	1971.75	0	1356.52	0	1580.87	0	1523.78	0
ILMN_1679383	28.0162	0.0818182	23.483	0.212987	10.9491	0.781818	0.119761	0.994805	-4.13531	0.848052	13.4816	0.731169	4.14613	0.872727	15.0842	0.923377	19.2854	0.705195	26.9127	0.598701	14.1974	0.664935	4.82731	0.937662	8.36985	0.958442	13.5929	0.861039	-8.04582	0.993506	4.00682	0.949351
ILMN_1658337	169.135	0	283.447	0	135.048	0	99.2578	0.0012987	96.8019	0.0168831	178.298	0	133.768	0	157.838	0	122.195	0	134.917	0	133.093	0	167.756	0	137.778	0	143.083	0	135.381	0	175.798	0
ILMN_2148847	513.323	0	765.412	0	706.135	0	613.516	0	498.515	0	599.471	0	530.423	0	481.752	0	450.106	0	378.54	0	726.657	0	827.185	0	373.447	0	674.137	0	476.459	0	396.2	0
ILMN_1770673	44.647	0.00909091	32.4803	0.0376623	54.5966	0.0012987	76.4838	0.0025974	58.8072	0.0532468	24.5243	0.151948	119.956	0	327.459	0	343.64	0	121.929	0	97.538	0	64.1211	0.0012987	215.312	0	90.7172	0	98.603	0	196.165	0
ILMN_2205785	25.4686	0.122078	14.7342	0.662338	31.9774	0.0298701	21.4233	0.319481	38.5698	0.172727	23.8126	0.174026	25.8806	0.122078	46.5989	0.241558	41.2634	0.237662	33.8068	0.337662	22.03	0.322078	25.2791	0.138961	36.5342	0.141558	21.7057	0.468831	31.572	0.181818	35.9332	0.445454
ILMN_1728047	2655.71	0	2198.47	0	2206.95	0	1953.43	0	2530.44	0	1959.85	0	2245.47	0	1366.73	0	1605.95	0	1613.63	0	2000.7	0	2016.41	0	1292.95	0	1343.27	0	2182.36	0	1587.8	0
ILMN_1774938	43.1352	0.00909091	33.6696	0.0285714	19.3305	0.325974	29.9726	0.0805195	46.0759	0.103896	30.5387	0.048052	16.4598	0.38961	72.0763	0.0324675	42.9853	0.218182	40.5289	0.158442	21.76	0.32987	20.5318	0.275325	25.7449	0.390909	40.2838	0.0428571	15.0341	0.627273	47.4071	0.250649
ILMN_2380771	2634.1	0	2242.52	0	2281.63	0	2184.96	0	2813.4	0	2457.81	0	2497.72	0	1965.58	0	1964.85	0	2067.3	0	1928.95	0	2360.59	0	1604.02	0	1651.13	0	2076.41	0	2312.34	0
ILMN_1701731	1391.92	0	1178.7	0	1036.52	0	993.84	0	929.386	0	919.884	0	801.684	0	1082.87	0	1588.45	0	1025.47	0	1201.49	0	1081.89	0	1356.82	0	1779.07	0	1118.93	0	1120.09	0
ILMN_1672148	11.7594	0.701299	14.3567	0.694805	19.2532	0.32987	21.0965	0.333766	3.39484	0.71948	16.0123	0.576623	28.5337	0.0922078	44.0326	0.280519	46.5976	0.151948	21.0043	0.815584	14.5752	0.64026	10.2459	0.788312	24.4742	0.444156	11.5843	0.912987	14.3061	0.641559	45.488	0.272727
ILMN_2278335	16.9419	0.453247	16.9174	0.519481	13.8302	0.620779	17.2384	0.528571	12.7633	0.545455	26.8566	0.0896104	29.7942	0.0805195	54.9698	0.136364	42.5894	0.220779	48.7201	0.0649351	23.1845	0.28961	22.8116	0.198701	26.9894	0.349351	28.1725	0.211688	33.4524	0.146753	49.562	0.220779
ILMN_1662507	6.41926	0.911688	12.6818	0.779221	9.08552	0.866234	9.85616	0.851948	-4.60827	0.851948	7.67508	0.971429	5.17844	0.84026	43.3399	0.293507	11.8817	0.846753	19.3583	0.863636	16.6009	0.532467	17.6395	0.394805	18.231	0.706493	15.3242	0.8	-1.02509	0.975325	3.36231	0.953247
ILMN_1668617	24.8431	0.137662	17.1658	0.505195	23.7717	0.136364	37.069	0.0324675	46.9162	0.0987013	20.3546	0.31039	21.0466	0.231169	44.843	0.264935	30.4937	0.475325	41.4195	0.149351	25.4361	0.220779	19.1561	0.327273	31.7924	0.223377	30.7198	0.149351	29.6185	0.21039	27.804	0.624675
ILMN_1719154	29.7714	0.061039	27.3192	0.103896	30.6838	0.038961	37.791	0.0272727	38.6349	0.172727	19.79	0.341558	17.2386	0.364935	59.1598	0.0987013	15.5637	0.775325	36.0456	0.268831	21.8268	0.328571	18.7357	0.338961	42.7398	0.0571429	17.803	0.681818	28.8751	0.218182	52.6295	0.174026
ILMN_1773417	28.1202	0.0805195	28.883	0.074026	21.395	0.207792	19.699	0.390909	42.7338	0.138961	28.949	0.0597403	17.1257	0.37013	18.7736	0.88052	52.6554	0.0948052	22.3159	0.776623	16.6131	0.52987	25.881	0.127273	9.75863	0.932468	9.77736	0.955844	12.3963	0.702597	32.4652	0.511688
ILMN_2412336	453.029	0	242.024	0	504.492	0	335.499	0	200.326	0.0012987	307.952	0	264.426	0	202.543	0	229.089	0	101.993	0.0012987	254.387	0	197.052	0	144.548	0	150.368	0	359.201	0	121.145	0.0012987
ILMN_3237488	16.3548	0.487013	14.41	0.690909	22.4601	0.181818	13.0578	0.718182	21.451	0.398701	17.1678	0.493507	8.87728	0.716883	23.1799	0.783117	20.3853	0.685714	24.2954	0.705195	17.5026	0.493507	-2.36343	0.994805	11.9957	0.883117	18.974	0.628571	21.8251	0.41039	23.5941	0.712987
ILMN_1730191	10.7802	0.749351	14.4498	0.690909	17.1512	0.427273	13.248	0.707792	-11.0291	0.922078	14.3844	0.679221	2.78254	0.897403	-0.801946	0.997403	17.0777	0.749351	24.7568	0.685714	10.3676	0.814286	10.8776	0.758442	12.9091	0.868831	11.8364	0.907792	7.172	0.866234	58.4762	0.116883
ILMN_1713124	132.839	0	55.3107	0.0025974	97.4756	0	89.6399	0.0012987	102.844	0.0155844	78.2872	0	201.118	0	246.542	0	471.418	0	123.512	0	100.183	0	117.391	0	312.534	0	264.294	0	338.177	0	129.502	0.0012987
ILMN_1668880	51.1155	0.00649351	39.0275	0.0116883	19.2102	0.332468	31.1071	0.0636364	23.1957	0.376623	43.6568	0.00519481	24.6647	0.135065	83.6981	0.012987	35.4826	0.364935	39.2731	0.176623	17.7131	0.485714	22.6819	0.202597	30.6595	0.246753	20.8319	0.516883	143.199	0	46.5167	0.257143
ILMN_1687757	106.357	0	78.1817	0	77.2946	0	60.0285	0.0038961	80.6421	0.0272727	77.9797	0	78.6748	0.0012987	95.9149	0.00519481	98.2975	0.0038961	62.4323	0.012987	71.4594	0	79.6372	0.0012987	67.3627	0.00779221	58.311	0.00649351	159.293	0	140.692	0
ILMN_3307911	23.4106	0.183117	17.9969	0.449351	18.7502	0.351948	37.5705	0.0272727	28.0303	0.3	26.8325	0.0896104	9.1787	0.7	42.5754	0.311688	42.4782	0.222078	20.7232	0.818182	11.0786	0.794805	10.9906	0.754545	20.2139	0.638961	18.7866	0.636364	18.8728	0.496104	42.1354	0.32987
ILMN_1685803	27.4812	0.0922078	22.0229	0.249351	16.146	0.501299	17.7626	0.501299	22.0321	0.38961	18.0126	0.44026	15.1307	0.454545	24.2363	0.757143	21.887	0.654545	31.942	0.407792	14.8014	0.631169	12.5045	0.68052	7.83458	0.966234	30.5681	0.151948	19.4812	0.488312	27.4691	0.633766
ILMN_1692661	17.2886	0.436364	26.3548	0.125974	58.7846	0.0012987	29.3009	0.0987013	36.9032	0.185714	22.0099	0.236364	38.7171	0.0246753	58.8387	0.102597	75.2046	0.0194805	45.8751	0.087013	36.3279	0.0532468	19.8909	0.303896	38.6402	0.114286	28.6153	0.198701	32.1777	0.174026	62.249	0.0974026
ILMN_2157277	18395.9	0	15767.8	0	13401.9	0	15878	0	20901.8	0	14547.9	0	24443.5	0	38853.6	0	48635.2	0	37022.7	0	32564.8	0	24092.3	0	26233.8	0	21342.6	0	28368.2	0	47999.9	0
ILMN_1694985	24.7292	0.14026	16.3018	0.567532	18.8809	0.344156	20.8364	0.345454	14.391	0.514286	23.8743	0.172727	10.863	0.628571	44.7575	0.267533	51.9355	0.101299	53.3091	0.038961	26.5753	0.192208	23.9868	0.17013	38.7338	0.11039	19.9203	0.572727	39.9236	0.0623377	66.8139	0.0753247
ILMN_1677043	2934.99	0	2536.92	0	2787.87	0	2934.26	0	3621.1	0	2805.6	0	3280.31	0	1905.61	0	2095.86	0	2628.86	0	2600.6	0	2577.11	0	1667.83	0	1397.47	0	2193.98	0	2714.39	0
ILMN_2145396	979.033	0	837.628	0	828.81	0	844.985	0	1108.35	0	1078.19	0	949.422	0	529.562	0	455.411	0	682.344	0	636.962	0	749.278	0	490.839	0	432.88	0	534.51	0	601.182	0
ILMN_1718483	29.6721	0.061039	24.1491	0.194805	35.9889	0.0207792	44.5107	0.0155844	59.375	0.0519481	37.1736	0.0181818	17.3085	0.361039	41.8533	0.324675	33.5265	0.406494	32.465	0.390909	26.4181	0.196104	32.3703	0.0493507	28.1359	0.311688	27.7184	0.220779	13.7043	0.655844	30.8148	0.544156
ILMN_3243152	22.8267	0.196104	15.2179	0.622078	18.4042	0.371429	15.2827	0.602597	11.2573	0.575325	21.9844	0.236364	26.7782	0.107792	39.2502	0.4	21.8522	0.654545	31.2327	0.436364	18.7637	0.44026	6.81517	0.912987	23.598	0.488312	22.5796	0.436364	21.7686	0.412987	21.5688	0.74026
ILMN_2388507	2837.23	0	2629.64	0	2116.86	0	3034.13	0	4353.35	0	3212.16	0	3858.99	0	2689.67	0	2050.47	0	1924.64	0	1790.52	0	1601.91	0	2249.83	0	1611.77	0	2040.85	0	2444.29	0
ILMN_2410909	4892.25	0	6314.65	0	4059.28	0	4815.37	0	6855.08	0	5475.07	0	5987.06	0	2821.82	0	2077.05	0	2399.79	0	2415.01	0	2169.32	0	2855.32	0	2374.93	0	2672.27	0	2944.89	0
ILMN_1748661	37.7769	0.0181818	25.7463	0.149351	37.9291	0.0155844	39.5271	0.0233766	99.6125	0.0168831	33.8892	0.0233766	42.2927	0.0155844	43.8421	0.283117	51.8885	0.102597	50.7795	0.048052	51.1891	0.0038961	41.0496	0.0103896	30.0513	0.257143	67.0171	0.0025974	59.2087	0.0168831	42.0442	0.332468
ILMN_1726906	142.229	0	130.175	0	137.332	0	110.783	0	175.217	0.0012987	137.412	0	131.86	0	127.252	0.0012987	103.212	0.0025974	160.468	0	138.451	0	123.525	0	122.623	0	157.375	0	107.747	0	147.242	0
ILMN_1743347	51.7286	0.00649351	45.8945	0.0025974	47.1269	0.0038961	47.2945	0.0142857	58.9084	0.0532468	67.0971	0	44.4692	0.012987	53.5538	0.148052	27.1181	0.545455	46.8501	0.0792208	22.6808	0.301299	37.5232	0.0246753	53.144	0.0220779	50.527	0.012987	23.8537	0.351948	29.2632	0.590909
ILMN_1733598	14.1521	0.590909	15.8423	0.592208	20.2247	0.271429	25.4469	0.177922	10.6267	0.581818	14.8021	0.651948	8.74218	0.71948	50.151	0.196104	44.9358	0.176623	39.2973	0.176623	34.3024	0.0688312	15.8957	0.48961	35.6471	0.155844	36.423	0.0714286	22.4722	0.394805	51.0276	0.190909
ILMN_1757130	20.5453	0.280519	25.7139	0.149351	19.436	0.322078	18.9781	0.432468	43.0245	0.135065	19.9225	0.333766	27.2904	0.103896	29.8061	0.646753	56.5946	0.0584416	25.9333	0.646753	20.5035	0.381818	20.8934	0.263636	29.1531	0.288312	25.278	0.305195	27.9215	0.238961	44.8953	0.285714
ILMN_2325612	24.2955	0.151948	30.378	0.0597403	30.3498	0.0428571	18.8249	0.436364	27.8444	0.302597	28.0112	0.0714286	25.7067	0.122078	46.3302	0.242857	19.1139	0.707792	50.0234	0.0558442	17.1577	0.503896	20.7389	0.27013	31.2691	0.235065	26.805	0.251948	16.6286	0.567532	29.5892	0.577922
ILMN_2325610	43.8111	0.00909091	78.3736	0	46.2589	0.0038961	59.0217	0.00519481	39.6039	0.164935	48.0299	0.00519481	46.3302	0.0116883	47.3084	0.231169	40.7634	0.245454	51.299	0.0454546	37.4666	0.0493507	48.5156	0.00519481	45.8041	0.0467533	46.5931	0.0207792	33.9333	0.133766	15.0543	0.841558
ILMN_2377240	957.703	0	1131.79	0	1140.22	0	1230.66	0	774.403	0	1037.98	0	1034.04	0	838.56	0	1113	0	766.083	0	1093.93	0	1208.5	0	810.318	0	1014.23	0	728.502	0	784.122	0
ILMN_1665982	269.201	0	359.8	0	388.398	0	364.165	0	202.372	0.0012987	356.035	0	343.704	0	148.784	0	137.607	0	146.948	0	182.547	0	179.114	0	127.871	0	205.298	0	124.344	0	141.021	0
ILMN_2404657	54.0878	0.00649351	51.8626	0.0025974	26.4308	0.0818182	46.1925	0.0142857	114.403	0.00779221	40.3643	0.00909091	24.9938	0.131169	63.1882	0.0688312	49.5178	0.123377	51.434	0.0454546	43.9618	0.0207792	48.0279	0.00519481	54.4267	0.0207792	53.0307	0.00649351	62.5108	0.0103896	68.06	0.0688312
ILMN_1747577	411.604	0	378.584	0	489.856	0	485.659	0	280.057	0	440.182	0	399.267	0	308.399	0	221.172	0	188.685	0	316.701	0	269.776	0	239.602	0	307.715	0	293.68	0	248.397	0
ILMN_1679898	11.5657	0.705195	13.7119	0.72987	15.3568	0.531169	12.7525	0.74026	32.0757	0.248052	16.3322	0.550649	12.0189	0.585714	31.2908	0.612987	14.2734	0.802597	8.69049	0.987013	16.6703	0.527273	10.8521	0.75974	13.0671	0.85974	15.3394	0.8	6.33484	0.88052	35.3047	0.462338
ILMN_1700047	47.6633	0.00649351	52.3765	0.0025974	59.1402	0.0012987	46.1841	0.0142857	50.6952	0.0805195	59.013	0.0025974	59.1441	0.0025974	66.71	0.0571429	52.1878	0.0987013	54.8623	0.0311688	41.1951	0.025974	46.6781	0.00649351	46.7225	0.0441558	48.7688	0.012987	58.2117	0.0181818	74.7194	0.0415584
ILMN_2385647	80.2325	0	81.0666	0	77.0625	0	97.5818	0.0012987	86.6721	0.0220779	76.347	0	64.2798	0.0012987	57.8497	0.109091	47.1021	0.146753	58.9908	0.0168831	49.8037	0.00649351	55.0332	0.0025974	53.8616	0.0207792	64.9354	0.0025974	39.3791	0.0649351	37.5801	0.416883
ILMN_1728309	9.93509	0.797403	23.4812	0.212987	9.9991	0.828571	19.0428	0.42987	-14.0847	0.949351	13.6406	0.716883	12.7193	0.563636	34.7748	0.522078	24.6234	0.602597	33.5037	0.351948	14.4091	0.653247	7.50917	0.898701	28.3628	0.306493	18.9011	0.628571	13.9909	0.650649	41.6069	0.341558
ILMN_1708323	10.7524	0.749351	9.86938	0.91039	8.12343	0.888312	12.0588	0.785714	9.79577	0.593507	16.1608	0.566234	18.3929	0.315584	23.0637	0.787013	23.7765	0.615584	23.1092	0.744156	18.4144	0.45974	8.86159	0.845455	33.7423	0.190909	22.6473	0.432468	17.334	0.544156	23.5681	0.712987
ILMN_2367126	15.9291	0.509091	23.3531	0.212987	15.0824	0.546753	31.7093	0.0597403	16.5285	0.479221	24.0808	0.167533	25.4341	0.124675	41.3443	0.342857	49.3583	0.123377	33.5343	0.349351	11.369	0.777922	24.2843	0.158442	40.5929	0.0805195	23.8877	0.364935	23.6172	0.357143	71.2746	0.0506494
ILMN_2271875	24.9915	0.132467	22.8563	0.21948	20.4011	0.257143	21.0666	0.335065	67.7726	0.0415584	21.7025	0.250649	8.3627	0.737662	41.8127	0.325974	38.7261	0.285714	36.5883	0.255844	18.631	0.446753	25.3755	0.136364	46.5587	0.0441558	26.4965	0.262338	29.147	0.214286	34.2934	0.483117
ILMN_1782939	233.387	0	214.363	0	1452.95	0	734.227	0	1746.93	0	268.381	0	3032.06	0	1395.3	0	1603.77	0	671.657	0	244.099	0	208.325	0	3543.04	0	660.366	0	2639.22	0	1270.08	0
ILMN_1682763	45.7774	0.00909091	55.589	0.0025974	278.756	0	114.951	0	240.885	0	53.9128	0.0025974	421.404	0	182.591	0	253.562	0	75.3812	0.00519481	62.5564	0	24.6944	0.150649	332.064	0	125.709	0	548.649	0	169.417	0
ILMN_1670870	2423.04	0	2742.19	0	2780.58	0	3024.05	0	4178.19	0	2373.06	0	2957.54	0	2857.79	0	3339.09	0	3065.96	0	3328.52	0	4302.58	0	3839.78	0	4278.38	0	2229.24	0	1968.79	0
ILMN_2051381	229.116	0	160.262	0	193.727	0	182.106	0	231.983	0	148.522	0	312.303	0	248.951	0	126.71	0	267.429	0	223.428	0	157.821	0	282.785	0	203.905	0	233.058	0	342.202	0
ILMN_2302716	439.598	0	376.036	0	574.655	0	513.658	0	511.263	0	441.867	0	510.367	0	593.003	0	625.864	0	581.956	0	491.309	0	427.935	0	530.005	0	472.03	0	606.809	0	566.314	0
ILMN_2096372	2412.03	0	1127.33	0	3931.29	0	3220.77	0	5134.71	0	1715.64	0	3796.84	0	6568.37	0	9270.9	0	5263.81	0	7684.9	0	8186.3	0	5669.92	0	8317.5	0	3785.14	0	3867.86	0
ILMN_1709348	2165	0	914.109	0	3565.94	0	3079.52	0	3999.04	0	1438.65	0	2497.46	0	3301.47	0	5962.55	0	3250.38	0	9622.9	0	8325.77	0	3017.1	0	7344.91	0	3428.7	0	1599.32	0
ILMN_1748538	41.181	0.0116883	34.2598	0.0272727	78.9165	0	63.0956	0.0025974	61.0478	0.0519481	26.72	0.0922078	102.102	0	52.2604	0.166234	65.0238	0.0220779	57.8736	0.0194805	25.4673	0.220779	33.233	0.038961	38.6611	0.112987	36.1745	0.0753247	49.9132	0.0285714	57.5715	0.125974
ILMN_2383707	13.4206	0.628571	17.0729	0.51039	20.7725	0.24026	21.7824	0.302597	29.8082	0.277922	17.9231	0.444156	27.0785	0.106494	16.7849	0.905195	24.5788	0.602597	30.0201	0.472727	22.3131	0.311688	18.846	0.335065	32.6832	0.21039	16.2564	0.75974	15.8475	0.597403	12.3301	0.879221
ILMN_1807439	13.0349	0.646753	26.3489	0.125974	24.5185	0.118182	25.9474	0.167533	38.0142	0.174026	21.0933	0.274026	14.6807	0.481818	51.7476	0.167533	65.2013	0.0220779	28.5191	0.527273	19.6086	0.415584	17.0527	0.412987	19.1796	0.67013	25.966	0.280519	23.83	0.351948	44.6181	0.287013
ILMN_2139970	13.9181	0.602597	7.99419	0.95974	31.1632	0.0324675	34.2566	0.0441558	-5.56145	0.862338	7.33282	0.979221	24.626	0.136364	23.7262	0.77013	25.9122	0.579221	21.5051	0.794805	6.26053	0.920779	-9.09738	1	6.36888	0.972727	9.93474	0.948052	18.2041	0.518182	26.8831	0.649351
ILMN_2150894	57.9928	0.0038961	72.6727	0	152.034	0	124.449	0	63.9015	0.0454546	82.0389	0	120.72	0	132.384	0.0012987	113.825	0.0012987	145.792	0	151.89	0	136.552	0	140.123	0	180.293	0	103.062	0	141.078	0
ILMN_1675398	24.8977	0.137662	43.2612	0.0025974	39.4012	0.0116883	30.7013	0.0688312	-0.456212	0.777922	39.9816	0.0116883	25.7496	0.122078	24.76	0.745455	71.0988	0.0207792	42.2511	0.133766	47.9464	0.00779221	27.7825	0.0948052	39.369	0.102597	57.7032	0.00649351	39.2348	0.0649351	39.2205	0.387013
ILMN_1802167	11.2924	0.722078	11.9799	0.81948	18.0819	0.384416	18.8337	0.435065	42.9251	0.135065	12.0874	0.812987	11.1286	0.615584	42.8166	0.303896	30.0592	0.483117	24.9789	0.677922	15.2273	0.606494	1.2987	0.984416	28.5298	0.303896	23.1162	0.403896	7.86276	0.851948	32.6559	0.507792
ILMN_1736539	26.1154	0.112987	38.068	0.0142857	32.959	0.0285714	39.2249	0.0233766	41.2438	0.153247	42.6217	0.00519481	35.1408	0.0363636	87.9488	0.0116883	111.886	0.0012987	60.0511	0.0155844	35.4112	0.0571429	47.5291	0.00519481	71.4683	0.00519481	36.0686	0.0779221	32.9578	0.155844	86.3377	0.0194805
ILMN_2182980	26.128	0.112987	24.3862	0.190909	34.8805	0.0220779	29.0155	0.101299	69.6143	0.0376623	27.1158	0.0896104	43.5237	0.012987	32.7688	0.575325	50.2307	0.120779	46.2561	0.0831169	21.8394	0.328571	18.6569	0.341558	51.193	0.0246753	36.7725	0.0662338	13.6527	0.658442	92.4495	0.0142857
ILMN_1793859	503.27	0	444.738	0	407.608	0	351.983	0	340.043	0	357.811	0	549.941	0	512.838	0	702.335	0	404.579	0	519.502	0	535.095	0	479.28	0	499.375	0	426.924	0	600.371	0
ILMN_1702503	13.6567	0.615584	19.0429	0.38961	17.0571	0.433766	13.8188	0.675325	42.5748	0.138961	15.7269	0.594805	14.3275	0.494805	28.0396	0.692208	15.3418	0.78052	30.0967	0.471429	21.0522	0.355844	20.1265	0.297403	17.6399	0.728571	25.3795	0.301299	31.1578	0.192208	31.0659	0.537662
ILMN_1667564	48.7483	0.00649351	29.9535	0.061039	68.2807	0.0012987	60.0086	0.0038961	50.0963	0.0818182	35.805	0.0194805	64.1338	0.0012987	62.0435	0.0766234	59.1954	0.0441558	77.9363	0.0038961	46.5314	0.0116883	59.2403	0.0012987	52.2725	0.0246753	49.1279	0.012987	67.7793	0.00909091	55.3951	0.148052
ILMN_1794825	488.078	0	489.365	0	611.849	0	535.71	0	363.788	0	426.205	0	651.07	0	309.202	0	572.304	0	445.675	0	700.745	0	689.765	0	399.89	0	485.707	0	403.18	0	388.876	0
ILMN_2401641	230.145	0	194.821	0	243.058	0	234.713	0	194.593	0.0012987	206.59	0	212.475	0	187.568	0	242.176	0	272.568	0	345.989	0	293.097	0	147.322	0	168.296	0	225.968	0	212.476	0
ILMN_1727965	17.5694	0.422078	13.397	0.751948	17.3745	0.41948	12.2073	0.777922	13.5413	0.537662	20.837	0.287013	9.07269	0.707792	14.4033	0.92987	-0.202913	0.974026	12.61	0.974026	10.5632	0.807792	16.9669	0.420779	17.4035	0.735065	16.3606	0.750649	10.8508	0.755844	17.0758	0.811688
ILMN_1728662	20.0131	0.302597	7.03586	0.971429	4.93765	0.958442	4.17197	0.974026	-9.08879	0.903896	16.4501	0.545455	41.1005	0.0168831	24.8715	0.744156	-1.35557	0.977922	17.5033	0.914286	4.13709	0.95974	7.61513	0.894805	5.8301	0.976623	11.2964	0.915584	5.84048	0.892208	2.47104	0.957143
ILMN_2363880	14.3721	0.583117	12.7664	0.772727	18.3294	0.372727	18.9911	0.431169	-10.5259	0.918182	23.1257	0.194805	24.2104	0.148052	9.71973	0.968831	31.46	0.453247	28.1953	0.546753	17.4416	0.497403	11.5548	0.727273	15.8599	0.779221	9.56357	0.95974	8.77766	0.828571	11.6494	0.887013
ILMN_1761514	10.4088	0.766234	10.2132	0.898701	10.4355	0.806493	15.7224	0.584416	38.3016	0.174026	12.5391	0.788312	19.7038	0.25974	20.9569	0.84026	2.67704	0.963636	24.4048	0.701299	11.7615	0.767532	4.24817	0.946753	10.1696	0.927273	12.3737	0.894805	7.01009	0.868831	-12.9346	0.997403
ILMN_1763666	17.377	0.42987	11.715	0.833766	23.7893	0.136364	14.3826	0.649351	-14.0554	0.949351	15.9649	0.579221	26.0479	0.119481	16.178	0.912987	13.3968	0.818182	24.9861	0.677922	7.08214	0.9	10.0992	0.797403	10.122	0.928571	11.4982	0.912987	9.11677	0.81948	23.5237	0.714286
ILMN_2244841	141.588	0	94.2765	0	120.302	0	100.496	0.0012987	68.966	0.0376623	143.985	0	88.5857	0	56.0208	0.125974	33.7963	0.401299	80.7427	0.0038961	49.6463	0.00649351	60.2025	0.0012987	36.766	0.136364	45.1826	0.0233766	126.491	0	112.076	0.0025974
ILMN_1656368	528.107	0	424.515	0	527.761	0	776.896	0	369.098	0	540.408	0	484.696	0	676.802	0	343.582	0	692.846	0	380.38	0	434.705	0	527.453	0	315.913	0	1024.3	0	1108.5	0
ILMN_1696099	359.533	0	215.513	0	305.415	0	303.619	0	161.764	0.0012987	320.704	0	209.39	0	236.41	0	151.376	0	251.958	0	122.749	0	186.085	0	196.896	0	144.358	0	427.838	0	380.36	0
ILMN_2406557	104.671	0	71.2129	0	74.4528	0	139.033	0	41.0351	0.155844	78.743	0	85.9751	0	278.886	0	132.345	0	222.148	0	112.165	0	111.343	0	179.337	0	107.579	0	381.443	0	377.721	0
ILMN_2372403	178.299	0	174.573	0	187.137	0	281.644	0	222.255	0.0012987	198.32	0	282.576	0	549.506	0	698.178	0	608.222	0	600.447	0	557.188	0	710.566	0	556.478	0	1175.68	0	785.805	0
ILMN_2372398	174.559	0	176.104	0	177.755	0	175.174	0	86.5729	0.0220779	176.726	0	132.071	0	78.9744	0.0168831	117.313	0.0012987	138.224	0	218.847	0	205.419	0	140.994	0	214.672	0	438.731	0	88.0726	0.0168831
ILMN_1785284	257.135	0	404.182	0	311.3	0	363.87	0	309.949	0	328.015	0	413.407	0	401.795	0	486.404	0	412.431	0	530.654	0	446.678	0	535.942	0	662.876	0	381.484	0	399.399	0
ILMN_2096985	158.92	0	224.386	0	201.793	0	232.496	0	131.089	0.0038961	199.039	0	286.965	0	381.899	0	385.522	0	357.756	0	341.556	0	320.521	0	437.04	0	432.295	0	210.363	0	279.662	0
ILMN_1687508	1295.87	0	1115.34	0	1559.04	0	1586.54	0	1830.52	0	1183.48	0	1819.03	0	1786.27	0	1995.95	0	1360.52	0	1495.11	0	1777.37	0	1843.09	0	1936.59	0	1648.13	0	1730.43	0
ILMN_1763461	1129.17	0	984.334	0	1245.24	0	1137.69	0	1035.47	0	1079.5	0	1071.11	0	609.624	0	755.033	0	617.507	0	889.23	0	1183.22	0	731.215	0	1430.49	0	931.83	0	599.232	0
ILMN_2365176	62.4885	0.0025974	59.8847	0.0012987	75.011	0	85.8242	0.0012987	27.0832	0.312987	73.2845	0	67.2272	0.0012987	120.508	0.0012987	62.7716	0.0311688	138.414	0	85.4826	0	90.4723	0	110.668	0	67.7689	0	64.1189	0.00909091	113.385	0.0025974
ILMN_1699258	35.3293	0.0311688	35.4468	0.0207792	39.0022	0.0142857	34.7945	0.0402597	9.71335	0.596104	31.5018	0.0363636	33.342	0.0467533	46.5138	0.241558	35.2657	0.368831	42.3806	0.131169	45.9112	0.0116883	27.1903	0.107792	33.486	0.193506	21.6587	0.471429	26.9606	0.266234	17.3414	0.81039
ILMN_1681938	15.1912	0.542857	16.5138	0.554546	16.6611	0.464935	14.5699	0.646753	26.2084	0.325974	14.8375	0.649351	20.24	0.241558	18.9443	0.875325	4.21196	0.951948	28.7257	0.523377	27.9714	0.163636	15.066	0.54026	14.5319	0.823377	14.4512	0.823377	6.7862	0.87013	41.3539	0.350649
ILMN_1761804	3912.81	0	4059.14	0	3854.64	0	4889.83	0	4814.68	0	4055.42	0	4545.03	0	3638.34	0	5168.64	0	3757.16	0	4477.4	0	4999.32	0	3226.69	0	3762.63	0	3826.18	0	4040.27	0
ILMN_1681374	14.8976	0.55974	15.6318	0.602597	16.2366	0.497403	24.5138	0.202597	18.015	0.463636	18.2186	0.431169	12.3208	0.574026	43.0294	0.3	32.6869	0.427273	27.2983	0.585714	16.2422	0.553247	16.1473	0.47013	23.8587	0.475325	13.6574	0.858441	22.5772	0.390909	47.7799	0.245454
ILMN_1736700	420.977	0	438.881	0	256.507	0	99.464	0.0012987	294.538	0	276.163	0	203.186	0	95.6958	0.00519481	68.4072	0.0220779	138.196	0	311.123	0	279.933	0	109.568	0	235.175	0	193.736	0	105.17	0.00519481
ILMN_2251253	89.0265	0	80.6242	0	116.623	0	102.139	0.0012987	106.016	0.0142857	100.839	0	88.1559	0	147.12	0	111.868	0.0012987	90.0637	0.0012987	60.55	0.0012987	46.754	0.00649351	81.6194	0	48.647	0.012987	63.3087	0.0103896	107.693	0.00519481
ILMN_1741148	2223.54	0	2108.83	0	1754.82	0	1393.56	0	2555.43	0	2743.71	0	1838.97	0	1640.33	0	1420.79	0	2867.81	0	1158	0	1251.41	0	2065.98	0	2023.88	0	1607.76	0	1656.37	0
ILMN_1747716	111.43	0	68.274	0	278.22	0	173.481	0	77.3728	0.0272727	61.0334	0.0025974	420.171	0	42.2626	0.315584	59.052	0.0454546	35.9791	0.274026	61.5979	0	49.7665	0.00519481	54.8463	0.0194805	39.1286	0.0519481	55.0888	0.0220779	38.8265	0.398701
ILMN_1755974	727.489	0	295.406	0	341.455	0	389.161	0	991.497	0	526.721	0	504.156	0	679.643	0	525.441	0	724.84	0	412.454	0	387.891	0	696.467	0	488.402	0	393.289	0	552.54	0
ILMN_1718093	90.2305	0	87.0881	0	56.8612	0.0012987	33.9852	0.048052	43.5474	0.12987	82.2967	0	47.2718	0.0116883	42.3292	0.315584	39.5013	0.262338	50.3817	0.0506494	59.3612	0.0012987	57.4684	0.0012987	49.9397	0.0272727	31.0304	0.146753	40.5417	0.0584416	33.4812	0.48961
ILMN_3243268	36.2258	0.0298701	20.8405	0.3	20.8973	0.237662	28.1236	0.123377	14.4987	0.511688	24.5662	0.151948	27.7928	0.0987013	40.1289	0.374026	42.2218	0.224675	29.8348	0.479221	28.0777	0.157143	18.0716	0.371429	15.7143	0.781818	37.132	0.0649351	26.7031	0.268831	47.747	0.245454
ILMN_1730304	22.1826	0.21948	14.7348	0.662338	21.6915	0.198701	18.9144	0.432468	2.15745	0.737662	16.1338	0.568831	13.1045	0.548052	56.8882	0.119481	28.5682	0.51039	20.8558	0.816883	16.4735	0.542857	20.7468	0.268831	30.1281	0.257143	23.5083	0.379221	9.93554	0.787013	24.9958	0.690909
ILMN_1666325	20.4356	0.285714	20.243	0.327273	20.7515	0.241558	35.8294	0.0350649	31.2667	0.261039	27.2081	0.0883117	30.6119	0.0753247	51.6437	0.167533	37.0529	0.323377	52.5172	0.0402597	31.8712	0.102597	50.858	0.00519481	39.7361	0.0961039	48.4643	0.012987	33.4508	0.146753	33.6974	0.487013
ILMN_3251482	24.2108	0.155844	35.1231	0.0220779	43.1918	0.00519481	27.2651	0.135065	28.1608	0.297403	39.1806	0.012987	39.0098	0.0233766	56.7948	0.119481	54.8649	0.0701299	42.4954	0.128571	51.9071	0.0038961	66.2187	0.0012987	47.2823	0.0402597	70.3993	0	69.2631	0.00909091	33.6897	0.487013
ILMN_1660856	69.96	0.0012987	93.1671	0	89.1987	0	78.9509	0.0025974	95.9296	0.0168831	81.0515	0	66.4783	0.0012987	81.7766	0.0142857	85.4149	0.00779221	68.0684	0.00649351	53.442	0.0012987	65.6341	0.0012987	47.958	0.038961	72.6489	0	37.4097	0.0883117	49.5937	0.21948
ILMN_2120982	28.3924	0.0766234	27.7983	0.0935065	26.5549	0.0805195	25.6605	0.171429	26.6323	0.314286	45.0335	0.00519481	37.8184	0.0272727	58.8235	0.103896	32.1519	0.437662	40.2228	0.161039	35.6535	0.0558442	40.2548	0.0142857	318.211	0	229.769	0	62.3627	0.0103896	57.2932	0.128571
ILMN_1743995	98.7289	0	86.415	0	114.793	0	129.429	0	177.888	0.0012987	111.309	0	172.905	0	137.265	0.0012987	125.015	0	181.63	0	105.923	0	72.3038	0.0012987	100.476	0	96.4643	0	127.614	0	151.268	0
ILMN_2147503	21.6312	0.236364	40.5823	0.00779221	26.4611	0.0805195	39.6463	0.0233766	33.3901	0.231169	32.0768	0.0324675	50.7137	0.00909091	82.7321	0.012987	104.13	0.0025974	67.7258	0.00649351	58.7344	0.0012987	76.6583	0.0012987	67.7525	0.00779221	63.3929	0.0025974	55.024	0.0233766	64.3168	0.0883117
ILMN_1761456	177.636	0	177.789	0	188.462	0	123.163	0	296.851	0	131.079	0	174.739	0	193.668	0	384.262	0	173.913	0	291.011	0	265.451	0	134.793	0	176.57	0	348.962	0	221.407	0
ILMN_1743635	54.7135	0.0038961	58.2478	0.0025974	51.1867	0.0038961	51.0924	0.00909091	49.2251	0.0883117	73.9296	0	54.6624	0.0038961	91.5564	0.00909091	105.138	0.0025974	75.0068	0.00519481	118.282	0	100.405	0	90.9194	0	94.7894	0	127.595	0	75.1179	0.0415584
ILMN_2191822	36.4499	0.0298701	28.3877	0.0805195	28.458	0.0584416	31.5332	0.0597403	6.77954	0.648052	36.6793	0.0194805	39.5337	0.0233766	61.6718	0.0818182	54.4328	0.0714286	48.0332	0.0701299	51.5939	0.0038961	55.1578	0.0025974	38.1385	0.122078	58.3324	0.00649351	68.1348	0.00909091	58.4462	0.116883
ILMN_2131293	25.2929	0.128571	25.1781	0.15974	6.36653	0.938961	17.9325	0.487013	6.62108	0.651948	29.9264	0.0545455	58.4609	0.0025974	30.2655	0.636364	16.9573	0.751948	39.0553	0.183117	16.8425	0.520779	16.0393	0.483117	42.3849	0.061039	37.5052	0.0623377	24.0527	0.341558	59.6338	0.109091
ILMN_1782084	13.5357	0.623377	24.0835	0.198701	15.2254	0.54026	27.2078	0.136364	32.9864	0.235065	22.6082	0.215584	32.5782	0.0506494	35.9845	0.485714	23.3592	0.627273	42.0174	0.137662	16.5358	0.537662	15.9839	0.484416	32.2146	0.214286	23.7499	0.372727	12.127	0.718182	32.4364	0.511688
ILMN_1737945	80.9657	0	93.6943	0	81.8809	0	68.6366	0.0025974	49.4792	0.0857143	85.3518	0	53.8057	0.0038961	51.8174	0.166234	50.5405	0.118182	52.5731	0.038961	55.5383	0.0012987	56.9767	0.0012987	40.0061	0.0896104	35.4617	0.0844156	44.8273	0.0415584	73.7554	0.0428571
ILMN_1722688	260.156	0	191.892	0	171.233	0	200.507	0	333.662	0	255.502	0	221.176	0	63.8126	0.0675325	81.9665	0.0116883	63.448	0.0116883	60.5936	0.0012987	64.7767	0.0012987	50.2358	0.0272727	30.2575	0.158442	53.0665	0.0246753	118.705	0.0012987
ILMN_1806845	24.2683	0.151948	27.7021	0.0948052	22.092	0.188312	27.5844	0.132467	22.0276	0.38961	18.8889	0.398701	34.7902	0.0402597	54.7864	0.138961	52.3735	0.0974026	25.088	0.671429	22.4245	0.31039	24.9768	0.144156	32.8405	0.206493	28.3452	0.206493	38.9514	0.0714286	54.6665	0.158442
ILMN_1711886	976.412	0	765.949	0	960.112	0	901.504	0	1298.6	0	708.61	0	773.628	0	1016.54	0	891.907	0	916.733	0	717.99	0	671.008	0	705.236	0	598.348	0	664.539	0	979.918	0
ILMN_1664449	1307.9	0	1271.05	0	1532.69	0	2096.59	0	1364.42	0	1711.83	0	1788.68	0	909.179	0	1454.89	0	748.158	0	784.671	0	921.536	0	816.714	0	904.332	0	827.605	0	988.74	0
ILMN_1771411	235.149	0	213.248	0	294.857	0	256.998	0	157.071	0.0012987	215.642	0	259.36	0	217.528	0	198.562	0	114.116	0	186.393	0	240.187	0	236.089	0	354.127	0	236.456	0	156.185	0
ILMN_2365686	351.538	0	442.449	0	380.466	0	374.755	0	327.539	0	351.983	0	206.898	0	171.213	0	260.351	0	171.491	0	308.325	0	351.525	0	198.137	0	303.468	0	185.943	0	93.576	0.0116883
ILMN_2271014	33.6929	0.0350649	31.7536	0.0402597	41.9912	0.00519481	35.5422	0.0376623	42.4109	0.138961	42.3302	0.00519481	30.8157	0.074026	68.2883	0.0493507	57.6956	0.0506494	73.7057	0.00519481	35.7019	0.0558442	29.5375	0.0766234	73.9332	0.0025974	55.5693	0.00649351	28.0386	0.237662	78.9815	0.0324675
ILMN_1685413	405.354	0	376.246	0	694.035	0	615.619	0	524.677	0	537.717	0	304.491	0	478.12	0	521.921	0	484.506	0	502.199	0	617.361	0	496.45	0	593.342	0	308.41	0	247.499	0
ILMN_1732809	512.33	0	470.1	0	405.478	0	503.329	0	362.527	0	530.137	0	538.576	0	522.386	0	539.595	0	608.684	0	542.483	0	490.028	0	538.893	0	462.904	0	573.288	0	525.725	0
ILMN_1753135	61.2356	0.0025974	49.0557	0.0025974	71.4163	0.0012987	132	0	107.575	0.0142857	53.862	0.0025974	72.7763	0.0012987	106.028	0.0025974	86.8169	0.00649351	72.6355	0.00519481	61.3954	0	70.4912	0.0012987	81.6902	0	85.1066	0	64.7193	0.00909091	54.2651	0.163636
ILMN_2276750	14.0319	0.596104	30.9377	0.0519481	31.1457	0.0324675	11.2072	0.809091	28.4621	0.293507	20.1214	0.319481	21.5525	0.21948	54.1567	0.142857	41.4161	0.237662	49.0632	0.061039	37.5063	0.048052	39.5225	0.0155844	45.6809	0.048052	48.0944	0.0142857	52.332	0.0246753	92.054	0.0142857
ILMN_1758038	138.347	0	133.691	0	123.624	0	110.149	0	100.767	0.0168831	136.085	0	122.24	0	121.268	0.0012987	104.082	0.0025974	100.913	0.0012987	144.924	0	118.419	0	102.784	0	142.649	0	124.424	0	142.03	0
ILMN_2375973	108.24	0	115.598	0	115.112	0	121.684	0	127.823	0.0038961	104.747	0	102.096	0	114.065	0.0012987	129.728	0	93.4932	0.0012987	118.388	0	122.649	0	93.351	0	141.307	0	108.342	0	83.1903	0.0233766
ILMN_1690252	161.697	0	141.425	0	211.88	0	238.186	0	223.059	0.0012987	156.401	0	283.636	0	140.91	0.0012987	104.592	0.0025974	145.886	0	129.996	0	70.7696	0.0012987	148.477	0	145.632	0	131.105	0	140.929	0
ILMN_2134062	107.945	0	119.409	0	117.686	0	109.502	0	320.974	0	134.556	0	245.583	0	234.273	0	140.959	0	285.094	0	229.195	0	240.376	0	113.622	0	120.579	0	221.257	0	220.132	0
ILMN_1805673	156.704	0	106.55	0	76.4295	0	92.4637	0.0012987	119.185	0.00649351	111.767	0	109.628	0	123.056	0.0012987	125.276	0	167.291	0	106.962	0	123.407	0	139.883	0	103.786	0	152.529	0	157.069	0
ILMN_1657283	5156.39	0	4960.53	0	5388.13	0	5947.2	0	5820.7	0	5753.79	0	5809.01	0	7474.19	0	7965.42	0	7838.5	0	6647.07	0	5873	0	6685.53	0	5741.77	0	6846.72	0	7451.73	0
ILMN_1808792	557.908	0	416.82	0	337.256	0	337.965	0	601.54	0	532.265	0	371.795	0	567.915	0	371.077	0	490.878	0	393.148	0	426.092	0	676.546	0	374.817	0	476.142	0	515.152	0
ILMN_1761764	513.252	0	567.854	0	366.998	0	259.392	0	746.096	0	505.417	0	338.998	0	485.607	0	530.329	0	398.459	0	491.809	0	470.706	0	314.232	0	359.997	0	475.12	0	650.343	0
ILMN_1779190	139.465	0	125.63	0	128.773	0	140.063	0	137.986	0.0025974	132.237	0	125.239	0	225.261	0	177.059	0	215.961	0	180.51	0	198.99	0	221.042	0	232.891	0	223.82	0	190.392	0
ILMN_1796946	9.40464	0.818182	11.6307	0.836364	9.06109	0.867533	11.4337	0.802597	-23.241	0.993506	9.26408	0.938961	-0.456861	0.948052	6.32335	0.981818	31.2441	0.461039	21.5985	0.793507	14.6116	0.64026	11.4233	0.732468	35.0733	0.163636	19.4301	0.601299	8.05985	0.849351	25.0377	0.68961
ILMN_1784583	9.02712	0.838961	12.6192	0.779221	12.7893	0.690909	23.5547	0.220779	27.7683	0.303896	22.4069	0.223377	23.4132	0.171429	44.4824	0.275325	47.47	0.145454	17.886	0.909091	13.9306	0.676623	13.1689	0.642857	36.4937	0.141558	24.7841	0.323377	18.9319	0.494805	63.2686	0.0909091
ILMN_1681046	18.3394	0.38052	14.4306	0.690909	13.0317	0.68052	12.1445	0.779221	-12.1168	0.931169	19.0027	0.392208	24.0521	0.154546	59.1623	0.0987013	31.3402	0.458442	34.8134	0.306493	11.3634	0.777922	16.64	0.436364	24.3843	0.445454	18.0862	0.671429	17.0434	0.553247	23.1924	0.718182
ILMN_1709474	78.0568	0	114.619	0	88.2948	0	87.957	0.0012987	81.1969	0.025974	90.748	0	95.9993	0	130.154	0.0012987	56.373	0.0597403	125.877	0	108.744	0	94.1069	0	126.131	0	130.543	0	68.5832	0.00909091	92.4188	0.0142857
ILMN_3237132	47.7802	0.00649351	45.7254	0.0025974	36.8839	0.0207792	37.6356	0.0272727	36.8961	0.185714	32.5643	0.0246753	45.1073	0.012987	80.3113	0.0155844	59.5145	0.0428571	69.9897	0.00519481	54.966	0.0012987	60.474	0.0012987	69.9081	0.00649351	60.5237	0.0038961	59.2822	0.0168831	84.2523	0.0207792
ILMN_1713731	5.72108	0.936364	21.931	0.254545	11.6365	0.741558	21.9243	0.290909	32.8634	0.236364	16.5807	0.536364	28.3026	0.0948052	28.1776	0.688312	19.954	0.690909	36.6569	0.255844	32.6896	0.0948052	10.9391	0.755844	17.3412	0.737662	25.2362	0.306493	15.6481	0.603896	37.8742	0.412987
ILMN_1692332	43.2714	0.00909091	24.5185	0.188312	21.076	0.22987	21.4027	0.320779	31.2598	0.261039	25.3842	0.127273	24.8175	0.133766	39.9163	0.379221	16.9301	0.751948	41.3616	0.149351	17.2424	0.5	16.3991	0.453247	30.5725	0.246753	25.3511	0.301299	34.5912	0.128571	14.3713	0.849351
ILMN_2137544	16.7836	0.466234	14.824	0.649351	14.6173	0.571429	20.0705	0.375325	43.3666	0.131169	22.4773	0.21948	17.966	0.331169	30.5878	0.627273	12.9459	0.828571	20.5251	0.824675	14.4454	0.650649	26.691	0.111688	5.79206	0.976623	21.3297	0.484416	10.5183	0.764935	32.697	0.507792
ILMN_1735987	17.0753	0.442857	24.309	0.192208	16.0957	0.502597	17.3787	0.516883	-8.51987	0.892208	13.0043	0.753247	20.4168	0.238961	28.7883	0.671429	17.2203	0.745455	31.9851	0.406494	21.0463	0.355844	22.3158	0.211688	17.5856	0.728571	20.8985	0.511688	16.7489	0.564935	51.9278	0.179221
ILMN_1676042	24.2885	0.151948	24.6812	0.183117	31.1579	0.0324675	35.5294	0.0376623	71.2401	0.0311688	18.405	0.420779	42.9419	0.0155844	50.145	0.196104	48.1251	0.137662	41.2198	0.150649	38.4185	0.0441558	28.5919	0.0896104	26.5263	0.364935	36.8328	0.0662338	27.4706	0.250649	49.6199	0.218182
ILMN_1783443	20.0707	0.298701	16.0717	0.581818	29.3349	0.0506494	18.6132	0.455844	25.8128	0.331169	15.6225	0.6	22.0654	0.202597	28.1015	0.68961	39.0153	0.271429	39.0382	0.184416	24.1033	0.263636	18.6727	0.341558	20.8819	0.612987	25.8182	0.284416	22.5845	0.390909	40.1374	0.371429
ILMN_1729320	11.2044	0.727273	14.8572	0.648052	9.94731	0.835065	29.3729	0.0987013	37.7583	0.177922	25.8114	0.114286	24.2879	0.145454	42.3446	0.315584	24.548	0.602597	30.7666	0.453247	19.352	0.424675	6.64858	0.914286	17.1897	0.741558	21.0004	0.507792	17.6766	0.535065	36.0306	0.441559
ILMN_2403534	16.9625	0.449351	12.798	0.772727	20.8885	0.237662	23.634	0.21948	19.8784	0.424675	11.447	0.857143	22.2116	0.2	34.157	0.542857	25.9346	0.579221	46.7716	0.0792208	26.3218	0.2	12.839	0.65974	35.7989	0.153247	18.8345	0.632467	21.6704	0.415584	60.9083	0.101299
ILMN_2276904	8.82651	0.845455	9.81156	0.911688	10.2679	0.815584	6.4142	0.946753	-1.63071	0.809091	12.7402	0.771429	-1.13402	0.961039	31.9749	0.601299	28.7486	0.506494	18.909	0.874026	11.8499	0.764935	11.6944	0.71948	10.077	0.931169	12.7776	0.881818	21.5095	0.41948	40.1826	0.371429
ILMN_1751975	8.19853	0.862338	15.2585	0.620779	15.9524	0.506494	19.3342	0.409091	3.84731	0.71039	23.791	0.177922	7.95744	0.753247	28.6953	0.671429	21.214	0.671429	37.1776	0.244156	4.97074	0.948052	16.1667	0.468831	14.8076	0.807792	21.8994	0.458442	-1.69303	0.979221	29.7569	0.566234
ILMN_2393149	108.832	0	127.085	0	152.531	0	162.828	0	81.6709	0.025974	86.2799	0	84.3479	0	36.7879	0.467533	59.5015	0.0428571	36.1221	0.267533	37.0408	0.0519481	40.1012	0.0142857	31.7324	0.225974	30.0552	0.166234	42.1551	0.0506494	29.9543	0.564935
ILMN_1680996	120.723	0	120.337	0	128.985	0	199.718	0	89.6852	0.0220779	149.898	0	406.661	0	112.075	0.0025974	106.709	0.0025974	92.4604	0.0012987	68.4656	0	89.4461	0	48.8998	0.0337662	45.4638	0.0233766	138.496	0	87.8481	0.0168831
ILMN_1792150	28.5346	0.0753247	35.2381	0.0220779	19.9918	0.283117	33.881	0.048052	38.2801	0.174026	17.3413	0.480519	7.07378	0.784416	71.6982	0.0350649	79.418	0.0116883	51.4382	0.0454546	39.0421	0.038961	30.7311	0.0623377	41.8989	0.0662338	31.8192	0.123377	46.716	0.038961	59.1442	0.109091
ILMN_1651466	11.6736	0.702597	24.271	0.192208	11.6841	0.74026	15.6053	0.58961	25.0799	0.342857	9.51211	0.932468	18.6155	0.301299	26.4788	0.720779	27.9238	0.527273	28.593	0.524675	12.9118	0.724675	6.44664	0.915584	20.4015	0.632467	17.7697	0.683117	20.3289	0.463636	25.4062	0.68052
ILMN_1797875	47.8959	0.00649351	36.9685	0.0181818	26.4834	0.0805195	27.6443	0.132467	45.7521	0.106494	49.7308	0.0038961	31.3453	0.0675325	62.0561	0.0766234	67.5487	0.0220779	42.7906	0.123377	40.37	0.0311688	32.255	0.0493507	51.1062	0.0246753	64.4585	0.0025974	30.1555	0.203896	47.6794	0.246753
ILMN_1678255	10.5909	0.758442	32.4951	0.0376623	13.3345	0.649351	32.5777	0.0545455	28.4008	0.293507	23.2777	0.190909	20.8364	0.236364	25.2701	0.74026	24.4548	0.609091	32.324	0.397403	21.9409	0.322078	31.4024	0.0545455	50.0497	0.0272727	32.6932	0.111688	29.7785	0.207792	37.9488	0.412987
ILMN_1752669	40.769	0.012987	29.534	0.0675325	39.2147	0.012987	56.4803	0.00519481	37.9618	0.175325	38.9186	0.012987	91.7926	0	72.9192	0.0311688	68.8713	0.0207792	48.2791	0.0688312	59.6909	0.0012987	22.9877	0.193506	43.4982	0.0571429	44.2863	0.025974	68.9045	0.00909091	113.888	0.0025974
ILMN_2078697	14.1938	0.590909	15.3465	0.615584	12.1636	0.71948	1.37641	0.994805	-3.95576	0.845455	21.5374	0.261039	42.572	0.0155844	54.7174	0.138961	31.6126	0.451948	25.0747	0.674026	27.3115	0.179221	18.7999	0.335065	28.0059	0.314286	15.3053	0.801299	26.565	0.274026	38.24	0.409091
ILMN_1811238	24.6699	0.141558	24.4135	0.190909	15.6798	0.516883	21.1615	0.331169	2.9617	0.725974	16.2951	0.554546	19.9441	0.257143	81.9733	0.0142857	101.487	0.0038961	54.3704	0.0324675	50.9633	0.00649351	32.9654	0.0454546	64.7063	0.00779221	25.1412	0.315584	281.095	0	336.053	0
ILMN_1734630	36.7792	0.025974	43.8367	0.0025974	30.8549	0.0350649	38.3084	0.025974	109.927	0.0116883	28.7015	0.0649351	55.2625	0.0038961	37.3627	0.454545	16.92	0.751948	68.306	0.00649351	33.9453	0.0701299	44.3503	0.00779221	30.6515	0.246753	33.8798	0.0909091	70.101	0.00909091	89.2094	0.0155844
ILMN_1701603	22.4916	0.206493	46.5706	0.0025974	60.6471	0.0012987	55.5404	0.00519481	12.2951	0.553247	64.5179	0.0025974	26.343	0.112987	69.8852	0.0415584	49.1005	0.124675	92.7878	0.0012987	48.7895	0.00779221	50.7929	0.00519481	187.018	0	93.9029	0	90.1776	0	41.2372	0.354545
ILMN_1693789	11568	0	9310.88	0	10875.3	0	11577.7	0	15382.2	0	10766.7	0	15634.4	0	33652.1	0	23212.9	0	27958.8	0	20181.9	0	17363.4	0	21526.3	0	17487.6	0	17247.2	0	36114.1	0
ILMN_1801851	19.7145	0.311688	24.6056	0.184416	18.4308	0.371429	28.8935	0.102597	12.6981	0.548052	27.1363	0.0896104	24.9265	0.131169	58.3905	0.105195	24.0604	0.614286	54.2409	0.0337662	51.839	0.0038961	26.5381	0.114286	51.5162	0.0246753	32.2962	0.114286	48.331	0.0324675	54.2159	0.163636
ILMN_1750256	826.61	0	895.421	0	1113.68	0	1135.68	0	829.622	0	816.697	0	898.824	0	1314.76	0	1322.82	0	1107.52	0	1228.59	0	1285.91	0	1407.05	0	1592.1	0	983.362	0	978.301	0
ILMN_1700596	23.1547	0.185714	31.1268	0.0454546	20.3644	0.258442	28.343	0.114286	32.1756	0.246753	18.2933	0.425974	15.8727	0.415584	75.9997	0.0220779	69.1381	0.0207792	44.9352	0.0909091	27.6136	0.17013	30.3094	0.0662338	39.1983	0.109091	25.4418	0.297403	35.95	0.109091	51.3974	0.181818
ILMN_1702322	19.3398	0.324675	17.9295	0.451948	24.8708	0.111688	36.1788	0.0350649	12.8901	0.544156	19.7895	0.341558	37.0943	0.0285714	19.4141	0.868831	0.212649	0.972727	9.07078	0.985714	12.8915	0.724675	10.1917	0.792208	5.75679	0.977922	12.9807	0.874026	11.7851	0.724675	20.4764	0.761039
ILMN_1690636	21.532	0.238961	11.8193	0.824675	8.66793	0.874026	16.0799	0.577922	-8.81046	0.896104	19.3226	0.374026	13.4649	0.52987	23.8302	0.768831	49.1556	0.123377	27.2237	0.585714	20.8172	0.364935	17.4577	0.4	33.8326	0.18961	9.22444	0.964935	26.3818	0.277922	41.182	0.355844
ILMN_1792449	23.5908	0.176623	11.4533	0.846753	3.68332	0.984416	14.2905	0.653247	14.1058	0.523377	14.2309	0.692208	19.2306	0.280519	28.5616	0.677922	49.9115	0.120779	37.4393	0.228571	21.2115	0.349351	21.8025	0.232467	24.7953	0.42987	20.8946	0.511688	14.4091	0.64026	54.4001	0.161039
ILMN_1765674	20.2035	0.293507	16.7313	0.535065	14.4104	0.584416	19.2999	0.409091	63.4107	0.048052	31.3473	0.038961	34.1131	0.0428571	37.0287	0.462338	11.3332	0.855844	29.3389	0.5	22.7553	0.3	21.2724	0.250649	23.6051	0.487013	31.8132	0.123377	20.5445	0.454545	32.2896	0.515584
ILMN_1787314	325.632	0	306.12	0	311.656	0	513.468	0	424.953	0	454.12	0	540.264	0	906.007	0	494.927	0	960.265	0	525.113	0	449.423	0	932.601	0	449.201	0	473.716	0	911.096	0
ILMN_1663897	49.6925	0.00649351	51.4302	0.0025974	35.01	0.0220779	47.9739	0.0116883	19.3635	0.432468	43.5453	0.00519481	52.0831	0.00649351	89.1822	0.0103896	91.4703	0.00649351	87.8821	0.0012987	81.5541	0	71.6442	0.0012987	83.6187	0	89.6316	0	90.7989	0	81.6801	0.0246753
ILMN_1800958	184.981	0	210.104	0	204.95	0	196.234	0	163.253	0.0012987	209.975	0	165.472	0	112.642	0.0025974	160.984	0	119.549	0	182.772	0	178.634	0	150.947	0	185.21	0	163.376	0	92.129	0.0142857
ILMN_1760889	24.2598	0.153247	26.2641	0.12987	24.0566	0.127273	20.2827	0.366234	1.5403	0.748052	22.6133	0.215584	9.72093	0.681818	41.0048	0.351948	64.842	0.0246753	45.6972	0.0883117	36.6196	0.0532468	25.1218	0.14026	37.603	0.128571	50.6485	0.0116883	18.1818	0.518182	48.5642	0.235065
ILMN_3236443	75.7775	0	89.9157	0	73.584	0.0012987	82.4964	0.0012987	74.638	0.0298701	80.4005	0	72.4921	0.0012987	58.2997	0.105195	38.9926	0.272727	46.2079	0.0844156	52.9927	0.0012987	45.0132	0.00649351	41.8927	0.0662338	38.5146	0.0571429	31.7066	0.179221	61.0687	0.1
ILMN_2191902	11.9238	0.694805	19.6311	0.358442	12.0985	0.723377	6.82627	0.938961	2.09241	0.738961	23.8099	0.174026	7.618	0.764935	31.4161	0.611688	38.0668	0.302597	31.9613	0.406494	18.6734	0.445454	20.8701	0.263636	19.4477	0.664935	26.6654	0.254545	32.1384	0.176623	42.251	0.323377
ILMN_1729325	23.5252	0.177922	38.6561	0.012987	28.8931	0.0558442	26.8855	0.142857	21.6403	0.393506	30.8273	0.0467533	18.7323	0.298701	55.7162	0.131169	20.8581	0.677922	53.4447	0.038961	25.2115	0.223377	18.8296	0.335065	37.1933	0.132467	27.282	0.228571	26.9493	0.266234	53.9706	0.163636
ILMN_1803384	-5.30471	0.998701	17.4191	0.485714	5.46671	0.951948	12.746	0.74026	1.30201	0.750649	13.1876	0.745455	12.1112	0.583117	4.25652	0.984416	22.1649	0.649351	16.3788	0.925974	-1.16037	0.996104	7.28087	0.901299	12.682	0.872727	7.59365	0.979221	1.49136	0.951948	2.11602	0.95974
ILMN_1797432	14.5757	0.571429	18.9613	0.390909	20.6617	0.249351	16.2803	0.567532	3.20363	0.722078	22.6099	0.215584	18.5529	0.302597	44.1255	0.280519	46.123	0.161039	29.9892	0.472727	18.0755	0.47013	9.35032	0.822078	23.0129	0.511688	38.2675	0.0584416	11.5908	0.72987	30.8305	0.541558
ILMN_1794728	23.4479	0.180519	22.819	0.220779	12.3675	0.705195	16.3428	0.563636	40.8158	0.157143	14.9149	0.646753	9.47334	0.692208	27.2772	0.705195	33.2745	0.415584	30.6158	0.457143	24.994	0.235065	19.4572	0.314286	17.3928	0.735065	21.4459	0.476623	27.8867	0.24026	27.3887	0.637662
ILMN_1715988	34.299	0.0337662	45.5454	0.0025974	25.0733	0.106494	37.2621	0.0324675	58.1383	0.0532468	44.9721	0.00519481	26.2465	0.114286	48.681	0.21039	68.4041	0.0220779	51.9582	0.0441558	65.8536	0	46.9734	0.00649351	42.0046	0.0662338	45.1905	0.0233766	58.5653	0.0168831	65.3926	0.0818182
ILMN_1713315	33.9842	0.0337662	23.7946	0.202597	28.8472	0.0558442	47.3972	0.0142857	50.5857	0.0805195	28.2184	0.0714286	44.5616	0.012987	42.0054	0.322078	26.395	0.566234	35.6817	0.283117	14.7669	0.631169	22.2162	0.21948	31.9946	0.218182	21.5305	0.476623	27.1091	0.264935	9.54017	0.911688
ILMN_2194619	14.781	0.566234	29.7744	0.0623377	21.6297	0.2	43.5719	0.0168831	36.2499	0.190909	21.0549	0.276623	9.95315	0.679221	24.3163	0.753247	32.3631	0.432468	30.3103	0.466234	14.2987	0.65974	19.2812	0.320779	16.4082	0.761039	22.1843	0.449351	23.8435	0.351948	66.104	0.0779221
ILMN_3246673	39.6194	0.0142857	41.7371	0.00779221	30.4655	0.0402597	52.2543	0.00909091	76.7072	0.0285714	43.7114	0.00519481	44.9904	0.012987	77.3895	0.0207792	57.719	0.0506494	84.791	0.0038961	43.0685	0.0220779	47.8604	0.00519481	53.3163	0.0220779	50.5281	0.012987	67.0305	0.00909091	59.4032	0.109091
ILMN_1759670	111.984	0	152.489	0	93.7516	0	68.4839	0.0025974	102.33	0.0155844	117.562	0	93.9306	0	62.2604	0.074026	74.5735	0.0194805	39.6577	0.171429	78.4929	0	68.001	0.0012987	54.8156	0.0194805	78.1962	0	56.8663	0.0207792	55.8001	0.145454
ILMN_2367172	284.474	0	294.066	0	186.521	0	183.315	0	148.403	0.0012987	235.285	0	225.808	0	128.855	0.0012987	132.003	0	97.8156	0.0012987	201.393	0	190.425	0	93.3864	0	137.742	0	148.756	0	84.4601	0.0207792
ILMN_1792741	149.098	0	147.619	0	98.2717	0	64.2094	0.0025974	102.699	0.0155844	115.85	0	81.1959	0	64.6376	0.0649351	70.9818	0.0207792	67.6367	0.00779221	76.8039	0	119.315	0	78.5315	0.0012987	85.8603	0	87.643	0.0012987	72.0036	0.0467533
ILMN_1794384	18.3466	0.38052	13.9326	0.720779	25.5029	0.102597	16.3699	0.562338	9.53236	0.598701	25.0909	0.138961	50.9183	0.00909091	81.463	0.0142857	60.8574	0.0337662	50.8386	0.048052	14.0207	0.674026	22.9087	0.197403	29.3041	0.287013	27.0678	0.24026	46.2341	0.038961	88.2135	0.0168831
ILMN_1688019	8.56532	0.854545	16.7888	0.532467	15.014	0.549351	17.9698	0.483117	-5.33634	0.85974	17.9073	0.444156	18.8542	0.293507	48.4785	0.214286	40.749	0.245454	26.2404	0.633766	15.6626	0.579221	12.3185	0.688312	37.1415	0.132467	12.702	0.883117	27.6677	0.246753	39.9328	0.374026
ILMN_1751092	10.3066	0.776623	20.4767	0.312987	27.469	0.0714286	18.9532	0.432468	-8.12805	0.892208	18.9081	0.398701	12.7926	0.55974	49.2976	0.206493	23.2907	0.628571	21.6246	0.793507	14.3397	0.658442	11.1602	0.744156	28.6386	0.302597	19.0792	0.622078	31.227	0.192208	29.4107	0.585714
ILMN_1697611	23.2038	0.184416	17.3106	0.490909	18.5802	0.357143	23.3764	0.236364	7.58338	0.633766	20.9684	0.280519	24.6189	0.137662	80.4229	0.0155844	59.1587	0.0441558	51.0268	0.0467533	27.9978	0.162338	10.3289	0.785714	48.5481	0.0376623	27.8924	0.220779	30.3942	0.198701	50.7861	0.192208
ILMN_1695446	326.955	0	225.968	0	331.413	0	185.664	0	360.64	0	374.234	0	214.603	0	433.344	0	459.577	0	269.536	0	299.955	0	321.192	0	408.376	0	592.282	0	175.568	0	211.922	0
ILMN_1662681	76.7094	0	72.319	0	72.7498	0.0012987	97.6203	0.0012987	62.7536	0.048052	65.7825	0.0025974	64.9528	0.0012987	97.6689	0.0038961	64.7145	0.0246753	81.114	0.0038961	62.4543	0	54.2932	0.0025974	83.2763	0	80.5731	0	46.6895	0.038961	88.1281	0.0168831
ILMN_1788462	346.269	0	333.277	0	480.057	0	448.154	0	355.738	0	326.656	0	450.236	0	699.854	0	1060.63	0	531.613	0	706.315	0	705.671	0	644.278	0	684.597	0	690.732	0	693.471	0
ILMN_1667994	59.492	0.0038961	76.0659	0	48.8551	0.0038961	48.6455	0.0103896	53.7191	0.0662338	65.2988	0.0025974	32.6633	0.048052	80.2114	0.0155844	69.6206	0.0207792	85.3633	0.0038961	97.0126	0	92.9361	0	67.891	0.00779221	110.091	0	114.891	0	84.9445	0.0207792
ILMN_1788239	39.0738	0.0168831	27.3655	0.103896	42.9763	0.00519481	47.1631	0.0142857	18.0904	0.463636	34.3311	0.0220779	41.0805	0.0168831	142.019	0.0012987	131.936	0	90.2976	0.0012987	82.0318	0	107.281	0	114.089	0	133.001	0	237.868	0	165.715	0
ILMN_1695759	258.899	0	182.118	0	296.63	0	372.218	0	395.871	0	204.032	0	342.538	0	343.325	0	233.003	0	401.928	0	148.529	0	151.272	0	280.302	0	160.587	0	192.776	0	221.421	0
ILMN_2397406	58.8226	0.0038961	40.685	0.00779221	116.654	0	83.2722	0.0012987	167.862	0.0012987	49.8615	0.0038961	182.024	0	38.6076	0.418182	24.4527	0.609091	31.5877	0.418182	12.3764	0.748052	15.3162	0.528571	23.7155	0.484416	28.6353	0.198701	15.8971	0.593507	29.4256	0.585714
ILMN_1727258	16.105	0.503896	22.2245	0.238961	17.7208	0.405195	18.8321	0.435065	10.3797	0.581818	16.5266	0.538961	15.9256	0.414286	27.2147	0.706493	44.429	0.183117	23.9486	0.712987	16.6161	0.52987	15.4344	0.522078	19.2618	0.668831	25.5607	0.292208	20.0844	0.464935	40.5204	0.368831
ILMN_1723116	235.483	0	198.054	0	326.036	0	316.215	0	256.771	0	240.12	0	380.226	0	383.256	0	618.57	0	279.051	0	457.519	0	392.617	0	433.739	0	576.344	0	468.043	0	354.263	0
ILMN_1666258	31.7485	0.0467533	40.3878	0.00779221	31.4068	0.0324675	24.9456	0.193506	19.7234	0.425974	25.7309	0.116883	26.2213	0.115584	60.1653	0.0948052	48.5163	0.133766	60.7465	0.0142857	48.4699	0.00779221	72.5049	0.0012987	54.0289	0.0207792	53.7514	0.00649351	38.8529	0.0727273	-3.75512	0.984416
ILMN_1660995	73.9826	0	55.7434	0.0025974	65.0943	0.0012987	64.1301	0.0025974	79.4199	0.0272727	54.7134	0.0025974	111.918	0	363.03	0	157.067	0	217.869	0	140.347	0	136.947	0	391.726	0	176.263	0	118.046	0	189.859	0
ILMN_1736412	106.176	0	73.8417	0	394.34	0	263.923	0	77.4248	0.0272727	159.344	0	340.099	0	904.693	0	741.448	0	994.843	0	323.935	0	279.818	0	1397.84	0	1110.41	0	115.739	0	489.817	0
ILMN_1778723	46.8041	0.00779221	22.7622	0.223377	36.4947	0.0207792	38.6076	0.025974	24.1269	0.353247	23.8274	0.174026	42.4557	0.0155844	88.8047	0.0103896	107.979	0.0025974	65.6164	0.0103896	34.9756	0.0649351	33.5466	0.0376623	63.0306	0.00909091	47.3752	0.0168831	72.677	0.00779221	127.277	0.0012987
ILMN_1765460	46.0479	0.00909091	43.2736	0.0025974	35.3222	0.0207792	45.1571	0.0142857	69.6372	0.0376623	44.3645	0.00519481	35.5471	0.0350649	56.9597	0.119481	59.4854	0.0428571	76.744	0.0038961	42.7856	0.0220779	40.4384	0.0142857	56.254	0.0181818	55.5393	0.00649351	79.6336	0.0025974	95.4394	0.0116883
ILMN_1725896	21.3058	0.245454	17.1239	0.509091	15.9306	0.507792	23.1332	0.242857	26.8145	0.314286	14.3128	0.684416	-0.98882	0.95974	33.1733	0.563636	25.6441	0.585714	34.2912	0.318182	29.1526	0.141558	13.9102	0.601299	26.5963	0.363636	30.0404	0.167533	29.1047	0.214286	29.7846	0.566234
ILMN_1738233	31.9979	0.0428571	43.0473	0.0025974	31.1538	0.0324675	28.3818	0.112987	30.4143	0.272727	24.3392	0.161039	11.3993	0.609091	45.2954	0.255844	24.3618	0.609091	32.2954	0.397403	18.5394	0.451948	15.74	0.496104	12.38	0.877922	23.1537	0.403896	22.2386	0.4	18.5477	0.797403
ILMN_1670506	28.4772	0.0766234	31.9361	0.0402597	26.0212	0.0922078	30.7397	0.0688312	19.9283	0.424675	32.9222	0.0246753	27.7066	0.0987013	100.774	0.0038961	67.9268	0.0220779	60.2173	0.0155844	54.88	0.0012987	38.7032	0.0181818	81.3848	0	55.0367	0.00649351	50.3901	0.0285714	73.3024	0.0428571
ILMN_1779374	119.918	0	114.67	0	201.515	0	177.739	0	130.542	0.0038961	188.108	0	227.383	0	86.4097	0.012987	115.293	0.0012987	91.5429	0.0012987	111.205	0	100.105	0	110.764	0	103.279	0	145.329	0	122.56	0.0012987
ILMN_2394242	23.5259	0.177922	37.4285	0.0168831	37.9053	0.0155844	37.1284	0.0324675	10.604	0.581818	33.1352	0.0246753	35.6512	0.0350649	38.1113	0.428571	12.2347	0.84026	30.7864	0.453247	42.3197	0.0220779	24.7991	0.148052	22.5258	0.537662	27.9266	0.220779	18.7157	0.498701	19.5324	0.779221
ILMN_1727023	238.28	0	304.748	0	320.661	0	271.507	0	248.588	0	265.784	0	267.448	0	272.42	0	323.89	0	276.213	0	248.299	0	253.248	0	312.051	0	264.727	0	296.103	0	261.395	0
ILMN_1683901	18.6985	0.355844	20.7564	0.303896	23.1332	0.154546	21.7703	0.306493	9.95876	0.587013	27.991	0.0714286	19.5848	0.27013	68.6284	0.048052	68.0783	0.0220779	51.2448	0.0454546	31.809	0.103896	22.103	0.222078	36.6483	0.14026	27.1138	0.24026	39.7434	0.0636364	56.5582	0.137662
ILMN_1750880	66.3714	0.0012987	84.523	0	66.6191	0.0012987	65.606	0.0025974	52.5542	0.0714286	88.1106	0	65.1425	0.0012987	70.9737	0.0376623	74.8496	0.0194805	61.4928	0.012987	64.9292	0	60.9316	0.0012987	68.1501	0.00779221	91.2724	0	54.9055	0.0233766	66.8873	0.0753247
ILMN_1792409	437.388	0	339.237	0	503.68	0	360.921	0	341.69	0	308.415	0	399.458	0	363.85	0	459.463	0	536.652	0	529.109	0	472.833	0	448.213	0	522.273	0	471.833	0	368.359	0
ILMN_1748141	21.0253	0.255844	19.9017	0.346753	30.6437	0.038961	19.4959	0.401299	35.1096	0.206493	16.9629	0.505195	10.6834	0.642857	72.0408	0.0324675	69.4128	0.0207792	62.1678	0.012987	48.6346	0.00779221	38.5592	0.0207792	44.6389	0.0519481	49.5373	0.012987	47.1765	0.0363636	46.4899	0.257143
ILMN_1778788	154.745	0	132.861	0	141.778	0	155.868	0	249.034	0	145.291	0	172.021	0	420.591	0	299.231	0	273.568	0	213.911	0	174.065	0	248.484	0	161.77	0	208.848	0	453.321	0
ILMN_1759312	10.6819	0.750649	6.99286	0.971429	5.68741	0.948052	10.4908	0.832468	-13.1553	0.941558	15.657	0.6	5.86253	0.815584	40.9014	0.357143	4.52114	0.948052	29.3724	0.5	14.0128	0.674026	9.90451	0.809091	29.5337	0.277922	9.09411	0.967533	5.6364	0.893506	18.4679	0.797403
ILMN_1701589	31.4754	0.048052	15.3872	0.614286	20.1198	0.275325	23.1122	0.242857	15.4027	0.498701	17.4369	0.466234	12.0161	0.585714	18.4391	0.884416	35.7089	0.358442	25.7182	0.651948	13.0909	0.714286	4.71834	0.94026	18.3476	0.705195	15.7169	0.78052	24.2578	0.333766	23.5929	0.712987
ILMN_1696830	6.06562	0.919481	11.8099	0.827273	2.83643	0.988312	7.30854	0.931169	6.18752	0.661039	12.2646	0.805195	2.75035	0.898701	26.8309	0.711688	1.21294	0.968831	23.0445	0.749351	8.34223	0.872727	3.6847	0.955844	3.50028	0.990909	5.2565	0.994805	18.1526	0.520779	15.0582	0.841558
ILMN_1786899	7.38635	0.885714	14.228	0.702597	14.5451	0.574026	10.5974	0.828571	-13.1011	0.94026	20.4664	0.305195	14.5081	0.488312	43.0164	0.3	32.085	0.438961	24.2687	0.706493	14.8484	0.631169	16.7761	0.428571	31.2715	0.235065	30.6057	0.150649	19.6372	0.483117	55.0937	0.151948
ILMN_1774447	39.1464	0.0168831	44.806	0.0025974	29.0689	0.0558442	28.5487	0.11039	44.4937	0.122078	32.7119	0.0246753	32.0556	0.0571429	44.2557	0.280519	47.6297	0.144156	61.1547	0.0142857	42.3038	0.0220779	32.3822	0.0493507	39.5066	0.1	34.5982	0.087013	24.8891	0.315584	66.7999	0.0753247
ILMN_1660854	32.8548	0.0402597	18.3341	0.431169	20.5915	0.250649	17.7129	0.503896	19.9987	0.424675	14.5943	0.667532	8.38411	0.737662	52.2135	0.166234	80.849	0.0116883	38.9791	0.184416	33.1157	0.087013	25.9779	0.124675	42.5404	0.0584416	32.5183	0.111688	41.9706	0.0519481	52.2947	0.176623
ILMN_1665307	10.3744	0.768831	16.8662	0.528571	10.5862	0.796104	6.31568	0.950649	-3.68007	0.838961	13.6308	0.718182	-4.1825	0.987013	20.429	0.849351	30.1546	0.480519	35.3966	0.293507	11.6489	0.77013	20.2491	0.293507	14.8386	0.806493	16.6917	0.731169	17.649	0.536364	38.6451	0.405195
ILMN_1731223	33.6243	0.0350649	30.6888	0.0558442	20.4501	0.257143	22.0574	0.285714	50.7101	0.0805195	33.0438	0.0246753	25.9888	0.122078	37.7513	0.44026	30.4194	0.476623	38.0947	0.21039	30.5924	0.122078	16.843	0.425974	35.0909	0.163636	7.51605	0.979221	24.976	0.312987	56.0549	0.144156
ILMN_1685834	69.899	0.0012987	87.1057	0	196.425	0	226.283	0	271.512	0	90.1874	0	209.565	0	1697.82	0	2704.86	0	2181.47	0	1439.28	0	970.401	0	2243.97	0	1045.46	0	1315	0	1468.59	0
ILMN_1725297	20.9242	0.258442	16.8506	0.528571	8.69398	0.871429	30.2045	0.0753247	27.5302	0.306493	17.5334	0.461039	25.3059	0.127273	20.6883	0.84026	23.1715	0.62987	26.8113	0.603896	23.0311	0.294805	13.171	0.642857	33.4473	0.194805	33.7126	0.0909091	28.3231	0.22987	15.0494	0.841558
ILMN_1665331	1289.34	0	1243.18	0	1119.25	0	1338.33	0	1252.82	0	1147.81	0	1531.28	0	1233.69	0	1017.26	0	1720.28	0	1195.16	0	931.631	0	1165.04	0	1031.53	0	1383.38	0	1474.33	0
ILMN_1713927	7.00429	0.896104	10.856	0.881818	6.8853	0.92987	9.98588	0.844156	-4.96409	0.854545	10.0267	0.912987	5.48662	0.832468	39.7102	0.384416	14.8988	0.792208	26.3388	0.632467	11.3227	0.781818	7.33659	0.901299	11.813	0.888312	8.15882	0.976623	30.1303	0.203896	14.9159	0.844156
ILMN_1797796	14.829	0.561039	23.987	0.201299	27.4862	0.0714286	25.8505	0.167533	4.27341	0.7	17.2437	0.485714	30.4189	0.0753247	37.7655	0.44026	52.454	0.0974026	42.9749	0.122078	24.5357	0.250649	21.9288	0.228571	25.7899	0.38961	28.235	0.207792	55.9361	0.0220779	57.6994	0.124675
ILMN_2294762	434.735	0	489.067	0	601.565	0	514.449	0	597.125	0	557.57	0	765.943	0	325.024	0	396.109	0	414.205	0	302.72	0	382.079	0	388.351	0	294.129	0	344.384	0	335.525	0
ILMN_2408219	0.199556	0.994805	13.4783	0.748052	11.3929	0.753247	18.4342	0.462338	-7.44739	0.888312	10.6008	0.890909	6.1351	0.809091	46.9085	0.237662	-0.177548	0.974026	16.316	0.928571	-8.88341	1	4.9062	0.937662	16.2644	0.767532	18.1663	0.666234	7.28557	0.864935	24.5717	0.697403
ILMN_2094262	39.2162	0.0168831	41.5407	0.00779221	33.7198	0.0233766	45.0436	0.0142857	43.5178	0.12987	55.536	0.0025974	30.5434	0.0753247	29.9065	0.646753	26.0553	0.575325	39.1489	0.179221	46.0034	0.0116883	30.0939	0.0688312	39.2703	0.105195	35.514	0.0844156	35.8831	0.11039	18.2907	0.8
ILMN_2094261	91.142	0	103.014	0	65.6213	0.0012987	86.7419	0.0012987	72.0699	0.0311688	85.8822	0	51.7593	0.00649351	68.1807	0.0493507	109.513	0.0012987	62.3753	0.012987	66.3347	0	47.8734	0.00519481	47.9975	0.038961	65.3146	0.0025974	44.5038	0.0415584	48.138	0.238961
ILMN_1726327	95.5445	0	97.5894	0	117.704	0	93.3478	0.0012987	121.99	0.00649351	89.3275	0	146.359	0	58.5382	0.103896	83.0974	0.0103896	48.0978	0.0701299	51.3268	0.0038961	31.4351	0.0545455	53.4684	0.0220779	36.5654	0.0688312	60.3032	0.0142857	103.232	0.00519481
ILMN_1663313	6299.53	0	5145.64	0	5129.92	0	4360.93	0	6247.9	0	4877.66	0	4755.17	0	7369.32	0	7530.78	0	7435.68	0	7876.02	0	7283.7	0	4820.48	0	5891.87	0	6945.91	0	7600.04	0
ILMN_1719031	14.0641	0.593507	25.0048	0.163636	10.467	0.801299	18.2311	0.471429	22.6984	0.381818	23.3677	0.187013	29.5358	0.0805195	38.9729	0.405195	7.94947	0.911688	12.0613	0.979221	12.7133	0.732468	6.73189	0.912987	32.2253	0.214286	26.1703	0.272727	23.2057	0.367532	13.6399	0.862338
ILMN_2131123	14.4984	0.575325	23.1598	0.215584	12.2845	0.707792	27.5011	0.133766	18.8418	0.441559	11.9436	0.824675	11.2086	0.612987	21.3781	0.832468	26.3093	0.566234	36.6375	0.255844	4.64459	0.949351	15.4447	0.522078	26.2599	0.372727	19.8233	0.577922	14.2979	0.641559	19.883	0.77013
ILMN_1801303	437.082	0	563.817	0	681.356	0	736.731	0	363.608	0	714.417	0	571.718	0	745.031	0	682.515	0	835.224	0	727.702	0	743.213	0	947.227	0	728.955	0	461.777	0	539.743	0
ILMN_1751102	33.302	0.0350649	23.4859	0.212987	15.215	0.54026	30.3718	0.074026	45.3801	0.11039	40.8159	0.00909091	26.3263	0.112987	48.1637	0.218182	31.2422	0.461039	58.0007	0.0181818	36.4872	0.0532468	38.904	0.0168831	40.6521	0.0805195	30.6515	0.149351	29.7009	0.207792	85.3209	0.0207792
ILMN_1694882	32.3788	0.0415584	57.8824	0.0025974	45.6466	0.0038961	53.6574	0.00909091	24.6052	0.349351	60.8731	0.0025974	29.681	0.0805195	28.5842	0.676623	11.5402	0.853247	34.2694	0.318182	27.553	0.172727	48.7764	0.00519481	37.3017	0.131169	42.3543	0.0311688	14.3906	0.64026	22.2565	0.72987
ILMN_2073157	158.272	0	204.503	0	218.198	0	282.428	0	133.628	0.0025974	242.917	0	228.781	0	280.993	0	208.625	0	216.745	0	225.147	0	212.639	0	293.816	0	211.096	0	152.862	0	149.844	0
ILMN_1785742	18.4834	0.371429	17.4754	0.481818	17.0909	0.42987	19.0458	0.428571	3.64188	0.715584	16.3063	0.554546	31.0903	0.0714286	42.4539	0.314286	41.4741	0.237662	32.6869	0.383117	17.7648	0.483117	20.907	0.262338	25.8148	0.38961	17.6535	0.685714	20.8605	0.442857	66.0284	0.0779221
ILMN_2309549	19.6681	0.312987	28.0474	0.0896104	18.3661	0.372727	23.516	0.223377	32.5684	0.237662	25.8069	0.114286	10.2817	0.661039	22.4997	0.801299	32.5773	0.42987	51.4409	0.0454546	28.1302	0.155844	29.1089	0.0792208	23.6169	0.485714	30.4061	0.155844	28.4578	0.225974	22.6838	0.725974
ILMN_1801606	1264.43	0	1279.09	0	1187.38	0	1076.42	0	1274.65	0	1262.99	0	1079.52	0	876.969	0	1038.2	0	1092.14	0	1410.43	0	1297.96	0	1015.05	0	1511.57	0	1151.95	0	1002.49	0
ILMN_1664435	15.0354	0.553247	17.381	0.487013	23.1708	0.153247	19.2914	0.409091	15.9286	0.492208	21.9279	0.238961	10.6989	0.64026	39.797	0.38052	13.1614	0.820779	38.0237	0.21039	12.5357	0.742857	14.8654	0.55974	21.4396	0.585714	29.6424	0.175325	26.018	0.285714	29.628	0.572727
ILMN_1804812	370.555	0	374.588	0	465.261	0	500.687	0	477.135	0	416.869	0	440.022	0	313.371	0	379.317	0	276.73	0	342.709	0	336.986	0	305.791	0	327.147	0	310.131	0	325.012	0
ILMN_1659553	227.055	0	229.557	0	171.11	0	138.032	0	227.914	0	223.936	0	133.643	0	159.941	0	185.594	0	147.321	0	159.425	0	163.766	0	134.436	0	182.037	0	119.672	0	111.466	0.0025974
ILMN_1770378	141.46	0	140.369	0	155.774	0	133.46	0	111.579	0.0103896	158.019	0	104.01	0	83.6386	0.012987	148.62	0	67.2839	0.00909091	123.711	0	144.79	0	79.2285	0	134.788	0	126.981	0	76.6707	0.038961
ILMN_2343563	415.812	0	329.898	0	309.67	0	352.347	0	428.964	0	391.394	0	357.566	0	580.069	0	646.686	0	630.039	0	516.365	0	457.271	0	544.374	0	516.192	0	468.978	0	527.757	0
ILMN_1726281	29.4982	0.0623377	20.8769	0.297403	14.879	0.557143	23.3345	0.236364	33.3401	0.231169	18.5468	0.411688	7.26298	0.777922	39.1293	0.401299	47.8397	0.142857	25.6678	0.653247	20.8207	0.364935	26.7818	0.111688	29.1362	0.288312	22.9216	0.416883	31.6176	0.181818	37.9871	0.411688
ILMN_1753773	36.5747	0.0298701	64.2375	0	42.3876	0.00519481	31.774	0.0584416	35.185	0.206493	43.5349	0.00519481	52.4589	0.00519481	69.5503	0.0428571	91.5679	0.00649351	65.2724	0.0103896	46.4697	0.0116883	42.3748	0.00909091	50.6724	0.0272727	41.0271	0.038961	51.7136	0.0246753	95.0024	0.0116883
ILMN_1722102	1848.51	0	1077.8	0	1002.76	0	984.354	0	2118.34	0	1401.16	0	1420.18	0	2207.66	0	2621.15	0	1951.19	0	1967.89	0	1718.7	0	1690.06	0	1349.6	0	1761.02	0	2248.02	0
ILMN_1674988	10.5459	0.761039	15.8673	0.590909	9.6362	0.841558	14.5885	0.646753	24.7813	0.348052	25.8696	0.114286	11.3894	0.609091	51.5205	0.168831	21.2855	0.67013	26.8076	0.603896	13.8263	0.676623	9.26587	0.82987	11.5433	0.894805	15.5828	0.790909	19.8242	0.475325	25.8824	0.67013
ILMN_1793894	1822	0	2051.42	0	1818.15	0	1350.12	0	1669.97	0	1905.86	0	1990.2	0	2451.69	0	3194.44	0	2309.14	0	3067.88	0	3222.95	0	2065.84	0	2732.94	0	3469.97	0	2546.41	0
ILMN_1733096	10.6247	0.754545	24.0308	0.201299	16.2694	0.496104	19.6365	0.393506	35.5988	0.201299	17.4137	0.47013	11.253	0.611688	2.38874	0.988312	-4.16677	0.981818	32.3336	0.397403	17.3865	0.497403	2.54894	0.971429	9.19719	0.94026	14.4443	0.823377	0.50393	0.962338	16.3233	0.822078
ILMN_1813243	217.294	0	140.874	0	148.099	0	187.769	0	200.883	0.0012987	208.588	0	229.093	0	125.008	0.0012987	85.5377	0.00779221	118.352	0	88.9031	0	98.1585	0	109.989	0	93.4747	0	128.804	0	139.542	0
ILMN_1802973	502.303	0	441.769	0	515.759	0	644.53	0	474.516	0	471.451	0	674.221	0	717.774	0	871.476	0	736.006	0	650.413	0	564.332	0	917.673	0	618.516	0	889.573	0	791.66	0
ILMN_1723177	3619.1	0	3397.69	0	2716.12	0	2932.52	0	3441.64	0	2882.84	0	2869.52	0	2760.65	0	3014.83	0	2332.05	0	2644.81	0	2733.61	0	2638.02	0	2895.62	0	2460.24	0	3032.16	0
ILMN_2199284	43.6665	0.00909091	60.5777	0.0012987	53.9742	0.0012987	47.9528	0.0116883	21.9567	0.38961	43.5866	0.00519481	37.4387	0.0272727	42.0905	0.320779	22.4246	0.642857	30.7359	0.454545	32.9487	0.0883117	51.028	0.00519481	19.6816	0.65974	30.2746	0.158442	28.1842	0.236364	8.06141	0.916883
ILMN_1696974	156.951	0	76.8181	0	81.716	0	67.8314	0.0025974	223.141	0.0012987	88.1314	0	146.954	0	126.171	0.0012987	163.117	0	137.877	0	145.869	0	115.906	0	116.132	0	111.647	0	174.901	0	250.029	0
ILMN_1760727	913.494	0	471.132	0	391.107	0	449.896	0	1104.96	0	473.328	0	989.013	0	1075.69	0	1275.31	0	1300.15	0	795.805	0	642.537	0	978.778	0	524.072	0	1073.91	0	1959.24	0
ILMN_1665871	891.97	0	766.795	0	806.571	0	880.115	0	669.088	0	843.236	0	772.498	0	630.209	0	537.977	0	680.312	0	837.904	0	712.372	0	656.469	0	626.953	0	619.615	0	724.541	0
ILMN_1736340	947.799	0	846.239	0	917.819	0	995.799	0	801.851	0	850.264	0	744.909	0	1179.26	0	1592.91	0	1090.64	0	1299.11	0	1452.14	0	1371.9	0	1452.32	0	1032.75	0	910.152	0
ILMN_1677723	10.503	0.763636	18.0833	0.444156	28.2723	0.0584416	32.8969	0.0519481	54.9226	0.0636364	30.4371	0.0493507	32.0253	0.0571429	74.3763	0.025974	61.1695	0.0337662	58.7447	0.0168831	22.933	0.294805	27.7894	0.0948052	46.6283	0.0441558	37.3264	0.0623377	31.2765	0.18961	107.979	0.00519481
ILMN_2086890	36.1893	0.0298701	29.7418	0.0623377	22.4695	0.181818	30.4672	0.0727273	15.6025	0.496104	20.5713	0.302597	33.5443	0.0467533	62.2539	0.074026	45.5482	0.174026	54.5359	0.0324675	32.1166	0.1	25.4725	0.132467	48.8691	0.0337662	28.3701	0.205195	43.1998	0.048052	70.8609	0.0545455
ILMN_3250067	70.5939	0	75.4444	0	90.2532	0	152.998	0	95.8601	0.0181818	78.713	0	117.324	0	89.0621	0.0103896	70.6876	0.0207792	69.8522	0.00519481	117.654	0	100.904	0	134.098	0	133.296	0	66.1	0.00909091	72.3815	0.0441558
ILMN_3250879	21.6567	0.235065	21.6251	0.27013	20.4352	0.257143	24.5133	0.202597	-3.90417	0.844156	19.0459	0.388312	28.1816	0.0974026	72.1256	0.0324675	78.2115	0.0142857	54.5658	0.0324675	32.5247	0.0948052	23.8235	0.172727	19.8208	0.654545	29.6968	0.175325	33.5031	0.145454	63.5808	0.0896104
ILMN_1774207	139.606	0	111.77	0	98.7686	0	140.08	0	126.512	0.0038961	87.7216	0	174.434	0	72.8962	0.0311688	98.3521	0.0038961	74.964	0.00519481	110.713	0	99.5002	0	218.017	0	203.627	0	102.18	0	67.047	0.0753247
ILMN_1758443	9.5809	0.81039	6.10912	0.984416	7.30871	0.916883	5.59978	0.95974	-4.95855	0.854545	13.0945	0.749351	16.638	0.381818	32.0536	0.598701	40.2364	0.248052	22.0367	0.785714	12.1973	0.755844	12.9926	0.655844	6.50155	0.972727	16.7709	0.728571	5.01198	0.898701	24.6114	0.696104
ILMN_1669773	12.01	0.693507	21.9385	0.251948	13.6642	0.62987	21.1956	0.331169	14.1318	0.523377	11.7167	0.841558	9.30107	0.694805	26.7612	0.714286	35.9124	0.353247	21.471	0.796104	5.63865	0.936364	9.43499	0.820779	13.1086	0.85974	13.0574	0.872727	13.1933	0.671429	-7.69555	0.990909
ILMN_2145501	4.24799	0.962338	15.3235	0.616883	11.6855	0.74026	4.64834	0.968831	6.28846	0.65974	16.8261	0.516883	10.0748	0.667532	28.9355	0.668831	19.1597	0.707792	21.5269	0.793507	11.6057	0.771429	11.2356	0.737662	13.2414	0.855844	17.0035	0.718182	16.9548	0.558442	45.0559	0.284416
ILMN_1772612	33.589	0.0350649	49.0984	0.0025974	50.43	0.0038961	54.9935	0.00519481	0.531281	0.762338	62.2259	0.0025974	59.7549	0.0025974	55.8585	0.131169	55.6927	0.0675325	59.8777	0.0155844	29.5707	0.133766	27.2588	0.106494	32.2772	0.212987	18.8857	0.62987	189.133	0	91.9599	0.0142857
ILMN_1695193	121.275	0	87.5055	0	60.1532	0.0012987	54.0135	0.00779221	127.466	0.0038961	83.5845	0	54.0927	0.0038961	72.8419	0.0311688	62.3962	0.0324675	48.1942	0.0688312	52.9505	0.0012987	42.0667	0.00909091	49.598	0.0285714	31.2085	0.136364	61.2596	0.0116883	78.337	0.0337662
ILMN_2143220	24.1905	0.155844	25.9282	0.141558	18.6053	0.355844	23.134	0.242857	13.0024	0.542857	14.0862	0.697403	18.477	0.309091	31.6205	0.609091	31.7469	0.448052	28.1194	0.548052	7.73447	0.885714	13.1622	0.642857	27.3068	0.338961	24.0084	0.355844	23.2236	0.366234	31.8431	0.520779
ILMN_1674376	49.1901	0.00649351	21.5212	0.272727	30.2831	0.0428571	33.4245	0.0493507	63.0453	0.048052	33.9511	0.0233766	29.8812	0.0805195	39.4475	0.397403	33.7491	0.402597	34.6444	0.314286	27.1538	0.184416	30.7619	0.0623377	34.6777	0.167533	28.9387	0.188312	31.2364	0.192208	18.4645	0.797403
ILMN_2386444	109.618	0	77.2115	0	101.094	0	102.11	0.0012987	182.641	0.0012987	93.4962	0	102.488	0	52.8119	0.15974	65.93	0.0220779	51.4362	0.0454546	40.3765	0.0311688	40.2588	0.0142857	65.2842	0.00779221	58.163	0.00649351	65.0539	0.00909091	63.8522	0.0883117
ILMN_1707727	456.199	0	96.3775	0	379.633	0	356.315	0	884.008	0	322.948	0	299.414	0	75.4886	0.0233766	92.1694	0.00649351	98.0117	0.0012987	38.136	0.0441558	37.7665	0.0246753	166.936	0	56.8231	0.00649351	18.5319	0.505195	69.5575	0.0623377
ILMN_2166696	9.44081	0.818182	19.3084	0.372727	13.6916	0.62987	21.4236	0.319481	38.1585	0.174026	11.4092	0.861039	4.4606	0.861039	19.7918	0.862338	6.7942	0.928571	34.6293	0.315584	12.0175	0.757143	14.5402	0.576623	22.7122	0.527273	13.6121	0.85974	24.9741	0.312987	33.9086	0.487013
ILMN_1725518	23.8151	0.164935	19.5635	0.35974	13.5681	0.64026	28.4487	0.112987	2.73872	0.72987	25.0631	0.14026	23.6214	0.166234	52.0089	0.166234	29.4803	0.48961	76.668	0.0038961	19.915	0.401299	26.7026	0.111688	31.0426	0.238961	23.1465	0.403896	14.6577	0.635065	108.106	0.00519481
ILMN_1813361	24.2882	0.151948	11.089	0.872727	11.438	0.751948	10.0323	0.842857	10.8434	0.579221	19.3151	0.374026	3.65986	0.881818	67.1141	0.0558442	38.9066	0.279221	41.064	0.153247	15.4728	0.592208	18.9484	0.333766	44.0331	0.0545455	17.0239	0.716883	25.1833	0.31039	45.3186	0.281818
ILMN_2317186	7.88507	0.872727	12.3708	0.797403	10.2083	0.81948	8.01805	0.912987	-7.12239	0.884416	16.2454	0.557143	4.46163	0.861039	34.2284	0.542857	6.52667	0.92987	15.4993	0.938961	13.4974	0.68961	8.63213	0.854545	7.44374	0.967533	8.90443	0.97013	0.973398	0.957143	21.4734	0.742857
ILMN_1684694	19.2647	0.327273	48.2714	0.0025974	35.3742	0.0207792	26.0597	0.166234	4.02757	0.709091	33.8559	0.0233766	24.119	0.150649	142.139	0.0012987	147.393	0	65.459	0.0103896	50.4726	0.00649351	73.2509	0.0012987	150.648	0	76.713	0	119.429	0	208.827	0
ILMN_1776363	133.948	0	160.975	0	212.252	0	256.311	0	67.0495	0.0428571	162.99	0	177.977	0	160.162	0	270.485	0	107.977	0	138.768	0	112.452	0	190.115	0	251.907	0	127.676	0	99.3512	0.00649351
ILMN_1652729	20.2799	0.288312	24.9791	0.166234	23.6581	0.14026	18.0053	0.481818	9.71842	0.596104	16.0891	0.572727	19.5288	0.272727	30.7597	0.620779	21.2708	0.67013	27.809	0.557143	12.5574	0.742857	17.6559	0.392208	21.6792	0.574026	23.7954	0.367532	22.7342	0.388312	48.6996	0.233766
ILMN_1661875	82.6768	0	120.793	0	109.639	0	116.802	0	74.8536	0.0298701	137.224	0	73.7829	0.0012987	73.7456	0.0285714	46.8664	0.148052	60.8818	0.0142857	69.1477	0	80.8106	0.0012987	49.21	0.0311688	76.0413	0	75.328	0.0038961	57.2423	0.128571
ILMN_2390609	105.091	0	158.821	0	165.283	0	233.814	0	81.0618	0.025974	208.96	0	185.314	0	63.2867	0.0688312	86.5768	0.00649351	104.542	0	86.5843	0	108.646	0	82.8001	0	73.0018	0	120.319	0	117.032	0.0012987
ILMN_1651943	18.353	0.38052	13.9775	0.716883	19.722	0.3	43.069	0.0168831	15.9278	0.492208	13.5903	0.722078	24.4746	0.141558	39.9635	0.377922	44.7403	0.177922	29.5378	0.496104	11.4985	0.774026	23.6651	0.177922	21.3321	0.58961	37.9493	0.061039	22.7885	0.387013	40.1106	0.371429
ILMN_2112829	26.6268	0.102597	30.9758	0.0519481	38.2975	0.0155844	47.9844	0.0116883	8.74779	0.61039	37.9251	0.012987	33.2127	0.0467533	57.8098	0.11039	61.3318	0.0324675	43.2076	0.116883	52.7802	0.0012987	69.0388	0.0012987	54.4856	0.0194805	69.8355	0	55.6588	0.0220779	58.3246	0.119481
ILMN_2112834	20.7717	0.27013	16.9936	0.514286	13.4779	0.64026	19.6954	0.390909	9.85787	0.590909	13.2664	0.742857	22.2683	0.196104	44.1883	0.280519	32.4227	0.432468	25.7462	0.650649	12.5831	0.741558	15.2144	0.532467	27.2421	0.341558	27.0917	0.24026	23.7734	0.351948	33.3008	0.492208
ILMN_1813139	99.6336	0	123.409	0	77.7648	0	80.0737	0.0025974	60.1727	0.0519481	172.022	0	113.769	0	154.363	0	120.45	0	98.1551	0.0012987	49.1381	0.00779221	51.8762	0.0038961	162.195	0	130.317	0	122.057	0	107.43	0.00519481
ILMN_1811239	4.36847	0.95974	15.7623	0.596104	8.92119	0.868831	7.09984	0.932468	2.6485	0.732468	12.554	0.787013	6.90076	0.78961	19.0728	0.872727	40.6722	0.246753	17.2595	0.914286	19.5983	0.415584	9.85742	0.81039	18.5498	0.690909	18.0588	0.674026	8.65785	0.836364	41.9377	0.333766
ILMN_1794470	973.086	0	975.908	0	1007.27	0	1224.38	0	978.368	0	1052.62	0	948.484	0	845.071	0	845.402	0	846.631	0	744.442	0	707.688	0	846.571	0	750.623	0	747.405	0	696.618	0
ILMN_1801464	264.989	0	324.69	0	342.898	0	459.492	0	271.843	0	342.741	0	380.446	0	345.502	0	204.142	0	239.411	0	230.381	0	292.974	0	274.362	0	297.738	0	236.909	0	206.913	0
ILMN_1735364	76.9646	0	118.964	0	81.6953	0	111.162	0	58.6999	0.0532468	91.5425	0	80.7631	0	102.999	0.0025974	50.06	0.120779	52.6319	0.038961	55.5294	0.0012987	46.4391	0.00649351	68.9579	0.00649351	66.1809	0.0025974	59.9587	0.0142857	46.4046	0.25974
ILMN_1660778	21.4921	0.24026	39.1837	0.0116883	24.956	0.109091	32.7963	0.0532468	25.1982	0.341558	34.1926	0.0220779	35.6119	0.0350649	32.107	0.596104	33.0951	0.422078	47.4975	0.0753247	42.8242	0.0220779	39.0073	0.0168831	25.0723	0.424675	44.5356	0.0246753	33.0404	0.154546	28.8383	0.603896
ILMN_1692080	15.9245	0.511688	21.3237	0.277922	23.8245	0.135065	16.0967	0.577922	0.094553	0.768831	11.6044	0.846753	8.5464	0.728571	18.9861	0.874026	18.6994	0.715584	20.6872	0.81948	17.9769	0.475325	6.78536	0.912987	16.0821	0.774026	8.0387	0.976623	9.84925	0.793507	23.7983	0.705195
ILMN_1765091	189.312	0	248.619	0	259.632	0	251.511	0	233.686	0	222.421	0	211.068	0	266.2	0	282.544	0	162.58	0	200.765	0	284.933	0	203.564	0	284.494	0	350.349	0	225.184	0
ILMN_2341382	28.6986	0.074026	36.3898	0.0194805	32.0869	0.0298701	49.508	0.0103896	26.2659	0.323377	35.4246	0.0194805	26.9351	0.107792	32.9187	0.571429	38.2737	0.298701	50.7278	0.048052	26.9362	0.187013	47.2567	0.00519481	30.8203	0.245454	28.4671	0.203896	35.3997	0.114286	31.1531	0.537662
ILMN_1778304	10.9715	0.74026	16.206	0.574026	7.44517	0.914286	20.385	0.35974	-0.300867	0.774026	7.27187	0.980519	7.57284	0.766234	19.751	0.863636	12.9826	0.824675	20.191	0.837662	10.6889	0.803896	2.17735	0.974026	0.318015	0.996104	9.80561	0.955844	8.53877	0.837662	20.1094	0.767532
ILMN_1766560	139.788	0	83.4343	0	69.0349	0.0012987	82.8463	0.0012987	49.6201	0.0831169	79.5194	0	113.073	0	152.778	0	83.8957	0.00909091	140.276	0	96.9138	0	107.189	0	86.5879	0	116.249	0	105.305	0	100.103	0.00649351
ILMN_3241218	780.742	0	740.339	0	701.292	0	586.866	0	695.738	0	610.969	0	680.006	0	1107.5	0	1321.35	0	912.301	0	975.803	0	1038.92	0	1270.23	0	1127.76	0	1111.28	0	1124.93	0
ILMN_1797873	18.8946	0.344156	26.6201	0.118182	29.3887	0.0506494	45.698	0.0142857	41.2788	0.153247	33.5175	0.0246753	32.2595	0.0519481	24.8983	0.744156	36.4201	0.34026	42.7058	0.123377	15.211	0.61039	20.0277	0.3	25.187	0.420779	26.1278	0.275325	17.4796	0.538961	39.1625	0.388312
ILMN_3243457	20.6577	0.279221	25.2924	0.157143	23.4152	0.146753	22.6112	0.266234	35.7618	0.194805	27.7894	0.074026	15.7959	0.416883	26.8941	0.709091	16.3762	0.761039	38.912	0.185714	19.0197	0.435065	28.9762	0.0805195	44.0184	0.0545455	19.0486	0.623377	24.8569	0.315584	22.197	0.72987
ILMN_3249608	413.343	0	537.795	0	551.336	0	594.801	0	269.044	0	460.881	0	418.84	0	406.475	0	446.825	0	347.22	0	559.394	0	464.72	0	469.137	0	527.967	0	418.981	0	339.521	0
ILMN_1675483	90.533	0	80.1845	0	68.3038	0.0012987	128.386	0	132.877	0.0025974	75.1023	0	138.088	0	344.362	0	235.903	0	273.118	0	193.24	0	187.392	0	391.249	0	234.598	0	237.224	0	345.364	0
ILMN_2251062	18.273	0.381818	13.4079	0.751948	12.5032	0.7	10.6031	0.828571	-5.1938	0.855844	8.78543	0.948052	2.39987	0.903896	28.1309	0.688312	20.8977	0.677922	27.8458	0.555844	12.5702	0.742857	18.3958	0.358442	18.0662	0.711688	14.7881	0.811688	14.3697	0.64026	18.6308	0.796104
ILMN_1799369	10.8464	0.749351	14.759	0.65974	13.341	0.649351	19.0283	0.42987	-0.659126	0.783117	16.7626	0.524675	11.3989	0.609091	33.4077	0.55974	37.3432	0.315584	33.9221	0.332468	25.1368	0.227273	18.5607	0.351948	35.2074	0.162338	19.0221	0.624675	16.5977	0.57013	52.6033	0.175325
ILMN_1784292	314.929	0	378.458	0	263.241	0	216.769	0	245.031	0	288.448	0	297.729	0	281.018	0	414.347	0	276.057	0	271.903	0	286.752	0	277.938	0	330.169	0	304.672	0	245.534	0
ILMN_1687351	351.305	0	417.704	0	358.929	0	506.182	0	296.898	0	380.192	0	381.491	0	379.306	0	423.985	0	343.533	0	473.161	0	412.656	0	504.884	0	542.191	0	500.422	0	315.685	0
ILMN_2185563	375.723	0	441.881	0	343.202	0	411.884	0	216.727	0.0012987	439.639	0	332.948	0	296.392	0	473.809	0	260.504	0	480.744	0	427.925	0	351.303	0	403.21	0	389.634	0	277.206	0
ILMN_1716264	36.4319	0.0298701	35.8745	0.0207792	434.515	0	278.043	0	60.2599	0.0519481	49.6493	0.0038961	421.264	0	218.466	0	282.01	0	282.894	0	387.921	0	454.857	0	379.372	0	149.049	0	522.032	0	369.629	0
ILMN_1711828	208.358	0	304.224	0	266.667	0	355.948	0	187.388	0.0012987	264.501	0	323.873	0	338.084	0	405.401	0	271.253	0	323.64	0	370.474	0	455.225	0	478.358	0	227.267	0	180.357	0
ILMN_2115218	300.693	0	347.54	0	398.334	0	439.995	0	197.719	0.0012987	362.374	0	447.284	0	780.185	0	767.827	0	723.715	0	601.73	0	584.343	0	1060.48	0	750.346	0	519.997	0	532.387	0
ILMN_2108709	1353.71	0	1595.53	0	1940.22	0	1951.12	0	1464.5	0	1518.38	0	1629.68	0	2518.52	0	1761.21	0	1665.07	0	1901.47	0	1873.35	0	2278.82	0	1565.96	0	1799.13	0	1852.62	0
ILMN_1690465	20.4512	0.284416	25.9603	0.141558	25.5962	0.1	24.8346	0.196104	18.8015	0.446753	27.8185	0.074026	24.8575	0.133766	34.6684	0.525974	41.6738	0.233766	30.2677	0.466234	34.2508	0.0688312	26.3048	0.120779	28.001	0.314286	30.9576	0.148052	31.401	0.185714	67.1479	0.0753247
ILMN_1661833	333.61	0	382.875	0	433.548	0	429.2	0	307.825	0	289.379	0	423.908	0	322.301	0	503.833	0	341.24	0	401.548	0	480.301	0	324.957	0	404.121	0	471.279	0	208.731	0
ILMN_1689908	623.367	0	557.66	0	710.796	0	727.821	0	737.46	0	629.905	0	836.126	0	670.636	0	758.693	0	816.279	0	785.161	0	830.299	0	919.086	0	944.216	0	622.53	0	588.214	0
ILMN_1794070	326.586	0	532.461	0	473.755	0	535.866	0	363.34	0	514.891	0	388.949	0	162.517	0	107.443	0.0025974	111.499	0	107.486	0	121.593	0	210.069	0	196.957	0	72.4735	0.00779221	170.333	0
ILMN_2148507	93.3213	0	92.6445	0	83.4463	0	96.0697	0.0012987	55.6901	0.0597403	75.0419	0	87.8115	0	56.9237	0.119481	111.564	0.0012987	62.1018	0.012987	76.618	0	109.74	0	73.2912	0.0038961	82.2964	0	75.4297	0.0038961	83.2032	0.0233766
ILMN_1660183	16.6413	0.476623	36.1852	0.0207792	18.7623	0.351948	18.8745	0.433766	73.187	0.0311688	21.2226	0.271429	25.8692	0.122078	49.3287	0.205195	52.2237	0.0987013	39.9563	0.166234	13.2592	0.703896	5.82323	0.923377	17.0479	0.742857	23.0279	0.41039	23.4927	0.361039	41.7952	0.337662
ILMN_1667830	28.6791	0.0753247	26.8383	0.112987	19.4476	0.320779	23.6255	0.21948	20.0228	0.424675	11.9932	0.81948	18.0267	0.32987	12.006	0.951948	8.31658	0.906493	15.8758	0.936364	9.79458	0.832468	13.8306	0.602597	18.3656	0.703896	14.6505	0.816883	9.90694	0.792208	-16.4354	0.998701
ILMN_1790351	16.9362	0.453247	10.2302	0.898701	20.2647	0.27013	19.5107	0.401299	37.2191	0.184416	23.1801	0.192208	30.8816	0.0714286	37.7976	0.438961	25.7551	0.583117	32.1848	0.4	24.9696	0.237662	16.1531	0.468831	19.5629	0.65974	18.276	0.661039	0.370592	0.964935	25.626	0.675325
ILMN_1807112	41.8877	0.00909091	35.3598	0.0220779	42.2545	0.00519481	23.5266	0.223377	37.8054	0.177922	27.2204	0.0883117	42.1124	0.0168831	31.5259	0.611688	29.77	0.487013	35.8531	0.280519	10.7284	0.802597	14.2743	0.587013	28.043	0.314286	24.5919	0.324675	27.6575	0.246753	38.5476	0.406494
ILMN_1672356	354.209	0	317.705	0	420.496	0	628.74	0	439.55	0	438.013	0	470.999	0	755.544	0	366.472	0	540.902	0	498.885	0	478.932	0	623.475	0	500.401	0	548.404	0	731.137	0
ILMN_1662902	26.422	0.107792	18.4746	0.420779	17.9093	0.396104	22.5636	0.268831	5.08017	0.681818	17.2283	0.487013	17.044	0.372727	36.8172	0.467533	38.1482	0.301299	25.4459	0.65974	26.06	0.203896	17.2344	0.41039	26.7593	0.358442	34.7718	0.087013	19.4541	0.488312	29.4329	0.585714
ILMN_1675435	125.111	0	136.67	0	117.071	0	146.889	0	112.457	0.00909091	112.266	0	116.655	0	228.009	0	163.532	0	143.558	0	113.319	0	113.691	0	212.569	0	153.599	0	106.262	0	183.154	0
ILMN_1659156	182.752	0	119.903	0	143.332	0	172.108	0	272.179	0	148.643	0	249.44	0	206.365	0	181.206	0	246.972	0	188.139	0	210.835	0	240.739	0	206.397	0	191.026	0	221.994	0
ILMN_2353431	71.1543	0	66.5961	0	56.495	0.0012987	78.3255	0.0025974	109.15	0.012987	64.0027	0.0025974	106.659	0	107.604	0.0025974	59.672	0.0428571	95.7129	0.0012987	58.4971	0.0012987	89.8287	0	81.0584	0	90.9997	0	93.3673	0	75.7239	0.0402597
ILMN_1787064	40.4334	0.012987	57.0029	0.0025974	23.6096	0.142857	27.3578	0.135065	-0.829112	0.785714	41.0992	0.00909091	32.3574	0.0519481	46.3668	0.242857	36.2649	0.344156	22.1588	0.784416	38.2221	0.0441558	59.0656	0.0012987	15.4671	0.788312	42.2803	0.0311688	29.6876	0.207792	26.4231	0.65974
ILMN_2406335	190.493	0	239.779	0	238.893	0	231.968	0	184.794	0.0012987	207.009	0	196.539	0	320.034	0	384.971	0	255.691	0	288.2	0	352.726	0	327.414	0	382.558	0	301.454	0	206.98	0
ILMN_1712019	338.606	0	439.295	0	462.06	0	450.123	0	329.039	0	362.134	0	402.349	0	432.218	0	513.509	0	380.001	0	446.944	0	514.927	0	444.643	0	607.858	0	406.466	0	346.719	0
ILMN_3190486	13.3109	0.632467	13.6587	0.732468	12.3161	0.707792	16.1785	0.574026	-13.7611	0.948052	13.8051	0.71039	12.2627	0.577922	24.4139	0.753247	29.2276	0.498701	44.5083	0.0987013	17.9734	0.475325	15.674	0.501299	30.8395	0.245454	35.3994	0.0857143	17.5623	0.538961	26.5255	0.657143
ILMN_3255211	37.3949	0.0194805	19.8647	0.348052	25.7862	0.0987013	19.2415	0.411688	19.0937	0.438961	23.7665	0.179221	29.7768	0.0805195	81.6935	0.0142857	58.4536	0.0467533	37.8845	0.212987	45.7234	0.0116883	19.4647	0.314286	40.5513	0.0805195	40.1256	0.0428571	25.2572	0.309091	60.9204	0.101299
ILMN_3192974	11.6698	0.702597	24.4926	0.190909	11.0092	0.777922	13.5826	0.687013	3.75668	0.71039	13.9001	0.709091	9.38977	0.693507	29.0347	0.666234	41.0623	0.237662	25.4396	0.65974	27.8205	0.166234	19.4275	0.316883	18.1197	0.71039	23.698	0.376623	22.4765	0.394805	59.8548	0.109091
ILMN_3233098	33.63	0.0350649	31.1142	0.0467533	32.3951	0.0298701	27.3594	0.135065	35.6482	0.2	30.0062	0.0532468	24.1631	0.149351	52.7407	0.161039	58.1992	0.0493507	41.4848	0.149351	39.4009	0.0376623	26.3055	0.120779	47.1955	0.0402597	32.699	0.111688	48.1862	0.0337662	80.9154	0.025974
ILMN_1666221	15.1614	0.544156	13.9209	0.720779	14.9052	0.553247	22.7309	0.257143	20.6259	0.406494	19.2673	0.375325	24.7059	0.135065	39.965	0.376623	19.4178	0.702597	31.7159	0.412987	24.0695	0.263636	23.6665	0.177922	29.6436	0.274026	16.4525	0.748052	18.78	0.496104	20.0474	0.767532
ILMN_1682547	10.0899	0.793507	17.0919	0.51039	5.98283	0.941558	19.9652	0.379221	4.74062	0.685714	20.8239	0.287013	27.6594	0.0987013	19.673	0.864935	24.6904	0.601299	15.0726	0.949351	13.3754	0.697403	11.2903	0.736364	22.3784	0.544156	27.5652	0.223377	18.2682	0.516883	43.9661	0.297403
ILMN_1747839	26.528	0.103896	32.7962	0.0337662	25.4894	0.102597	37.6306	0.0272727	30.7015	0.268831	35.2463	0.0194805	29.6286	0.0805195	27.4846	0.702597	37.7961	0.306493	36.0482	0.268831	39.2558	0.0376623	40.2494	0.0142857	56.7613	0.0181818	45.2972	0.0233766	28.5085	0.224675	45.9029	0.267533
ILMN_1679184	40.3306	0.012987	38.9092	0.0116883	20.2323	0.27013	34.8411	0.0402597	22.2895	0.38961	36.0878	0.0194805	17.1314	0.37013	64.0015	0.0675325	63.6754	0.0272727	39.4866	0.172727	38.1531	0.0441558	45.2065	0.00649351	40.7349	0.0792208	56.3595	0.00649351	48.4624	0.0324675	49.6356	0.216883
ILMN_2215824	308.958	0	245.67	0	303.838	0	398.532	0	243.007	0	258.236	0	135.101	0	266.917	0	254.922	0	528.663	0	520.285	0	614.333	0	770.729	0	924.882	0	250.485	0	312.178	0
ILMN_1670452	50.8663	0.00649351	42.6302	0.00649351	33.5647	0.0246753	54.8779	0.00519481	33.8847	0.223377	43.1193	0.00519481	39.891	0.0194805	51.2277	0.172727	52.5799	0.0948052	58.0853	0.0181818	83.4824	0	54.7784	0.0025974	95.2193	0	96.4115	0	53.4414	0.0246753	55.133	0.151948
ILMN_3244353	7.72611	0.879221	13.769	0.725974	10.1876	0.81948	16.5736	0.557143	45.199	0.11039	15.4789	0.611688	9.27706	0.694805	23.5134	0.777922	15.4284	0.777922	21.0808	0.811688	3.72849	0.962338	4.03655	0.950649	8.388	0.958442	15.3555	0.798701	12.3864	0.703896	37.0002	0.423377
ILMN_2289424	8.33815	0.857143	14.1198	0.707792	19.0894	0.337662	3.54611	0.983117	-15.3855	0.957143	3.87899	0.997403	11.4149	0.607792	16.8841	0.903896	34.8316	0.379221	22.688	0.758442	10.825	0.802597	14.6837	0.57013	1.39438	0.996104	20.0822	0.562338	11.9423	0.723377	-0.177041	0.968831
ILMN_2398211	17.6116	0.41948	25.4488	0.154546	26.9645	0.0753247	28.1996	0.119481	35.943	0.193506	29.5814	0.0571429	32.1879	0.0532468	58.5632	0.103896	34.2889	0.394805	48.3173	0.0675325	33.3553	0.0779221	31.8489	0.0532468	37.3391	0.131169	30.1946	0.162338	23.4493	0.361039	66.1234	0.0779221
ILMN_3240529	5.10857	0.944156	17.5333	0.476623	9.75853	0.836364	13.7928	0.679221	11.4743	0.572727	16.6046	0.535065	5.2954	0.838961	47.5337	0.228571	27.5507	0.536364	31.6578	0.416883	11.8964	0.763636	19.039	0.32987	24.3759	0.445454	21.6674	0.47013	31.1084	0.192208	50.0834	0.21039
ILMN_3307747	21.5287	0.238961	17.0642	0.51039	13.1032	0.674026	24.114	0.21039	7.05553	0.641559	17.0671	0.502597	9.98727	0.677922	43.8328	0.284416	24.4022	0.609091	26.4855	0.618182	17.5567	0.490909	12.9499	0.657143	29.7265	0.267533	22.319	0.444156	11.147	0.746753	23.6997	0.71039
ILMN_1680631	12.7648	0.658442	13.2905	0.754545	21.6429	0.2	21.9269	0.290909	-2.07176	0.818182	16.1731	0.564935	4.52588	0.85974	57.6741	0.111688	23.327	0.628571	14.7556	0.954545	14.7435	0.633766	16.5129	0.445454	26.5405	0.364935	17.8614	0.679221	13.1122	0.674026	40.7791	0.361039
ILMN_2181867	55.2017	0.0038961	54.8177	0.0025974	84.1536	0	68.9909	0.0025974	32.6889	0.237662	60.9521	0.0025974	69.1186	0.0012987	47.1487	0.235065	62.6333	0.0324675	49.7402	0.0558442	49.4198	0.00649351	38.7786	0.0181818	62.1363	0.0116883	39.5375	0.048052	52.7261	0.0246753	85.0593	0.0207792
ILMN_1757147	8.65087	0.851948	10.6405	0.888312	4.15883	0.977922	11.0255	0.812987	15.2305	0.503896	20.56	0.302597	10.925	0.624675	24.0645	0.763636	31.9084	0.442857	25.1762	0.668831	8.26444	0.875325	10.3093	0.785714	9.13902	0.941558	18.4957	0.644156	11.6603	0.72987	22.847	0.724675
ILMN_1671812	22.1043	0.227273	25.213	0.15974	16.6267	0.468831	11.3965	0.802597	33.7133	0.225974	16.9847	0.503896	24.5982	0.137662	62.8205	0.0701299	37.7363	0.307792	26.4657	0.61948	23.4203	0.284416	24.2756	0.158442	24.9559	0.427273	19.7819	0.580519	31.4902	0.184416	28.194	0.615584
ILMN_1799848	26.6129	0.102597	24.345	0.190909	46.5861	0.0038961	30.1014	0.0779221	20.1373	0.423377	16.4795	0.541558	23.8269	0.163636	66.5758	0.0571429	31.5102	0.453247	38.07	0.21039	22.2508	0.316883	23.212	0.187013	22.6984	0.527273	26.7513	0.254545	29.5935	0.211688	74.5584	0.0428571
ILMN_2132599	35.5622	0.0311688	65.5067	0	60.9661	0.0012987	87.8523	0.0012987	81.2197	0.025974	48.3722	0.00519481	61.9938	0.0012987	39.8237	0.38052	41.3972	0.237662	46.224	0.0844156	34.063	0.0701299	28.0941	0.0935065	44.496	0.0519481	35.3057	0.0857143	37.7845	0.0857143	69.9506	0.0597403
ILMN_2227338	230.256	0	242.189	0	226.109	0	268.606	0	235.995	0	274.593	0	214.333	0	202.383	0	113.903	0.0012987	225.059	0	176.829	0	196.802	0	235.907	0	243.86	0	147.139	0	165.528	0
ILMN_1747151	30.5099	0.0506494	31.1895	0.0454546	30.9351	0.0337662	30.0688	0.0779221	48.8627	0.0883117	32.5459	0.0246753	23.2941	0.174026	47.0626	0.235065	60.5142	0.0363636	41.1366	0.151948	17.9138	0.477922	22.4929	0.209091	49.1377	0.0311688	31.0898	0.142857	35.3877	0.114286	46.1679	0.25974
ILMN_1768202	233.24	0	228.957	0	374.558	0	448.948	0	312.519	0	305.409	0	241.716	0	272.29	0	104.964	0.0025974	374.429	0	201.736	0	216.012	0	158.63	0	100.281	0	167.16	0	174.69	0
ILMN_2101368	56.4217	0.0038961	45.5566	0.0025974	73.6424	0.0012987	98.8245	0.0012987	51.6231	0.0727273	71.163	0	45.9783	0.0116883	30.5761	0.628571	9.53449	0.893506	60.536	0.0142857	22.7924	0.3	24.1237	0.164935	24.664	0.433766	23.8813	0.364935	8.05498	0.849351	52.0422	0.179221
ILMN_1740161	87.5151	0	98.8224	0	79.1797	0	96.3667	0.0012987	81.1076	0.025974	76.0001	0	82.1853	0	78.9693	0.0168831	118.947	0.0012987	100.445	0.0012987	140.221	0	135.786	0	105.967	0	124.714	0	92.5335	0	68.6778	0.0649351
ILMN_1794063	98.1592	0	88.0501	0	127.8	0	151.067	0	91.5276	0.0220779	103.158	0	123.21	0	103.144	0.0025974	100.059	0.0038961	63.712	0.0116883	64.1537	0	39.2283	0.0168831	65.2232	0.00779221	80.3363	0	63.3382	0.0103896	85.1267	0.0207792
ILMN_1697594	80.4363	0	73.2681	0	55.2136	0.0012987	35.9113	0.0350649	93.4374	0.0207792	53.285	0.0025974	24.0343	0.154546	87.8694	0.0116883	129.391	0	65.9244	0.0103896	99.2047	0	78.6407	0.0012987	58.9897	0.0142857	88.0946	0	106.603	0	70.8291	0.0571429
ILMN_2232520	211.406	0	259.542	0	195.773	0	184.225	0	195.722	0.0012987	210.878	0	153.533	0	202.474	0	309.486	0	213.851	0	271.223	0	280.588	0	295.659	0	290.749	0	258.163	0	254.299	0
ILMN_2075643	15.5927	0.524675	15.1955	0.622078	17.834	0.4	15.6141	0.58961	-8.6856	0.893506	10.1892	0.901299	26.6243	0.107792	10.1665	0.967533	22.9856	0.631169	17.4955	0.914286	16.6238	0.52987	41.4204	0.00909091	9.34552	0.938961	27.726	0.220779	-0.870636	0.974026	0.135592	0.968831
ILMN_1749338	10.8874	0.746753	14.2837	0.698701	6.47902	0.935065	16.2935	0.566234	1.05746	0.753247	19.2474	0.375325	23.828	0.163636	41.1573	0.348052	-0.958343	0.977922	32.0145	0.405195	12.1103	0.757143	10.096	0.797403	20.262	0.638961	5.88981	0.992208	6.71577	0.87013	35.4277	0.461039
ILMN_1756727	14.296	0.585714	11.0014	0.877922	19.5495	0.31039	22.8434	0.254545	15.8736	0.492208	12.163	0.811688	7.67529	0.764935	15.2738	0.919481	29.1586	0.498701	21.412	0.797403	17.8517	0.480519	15.3861	0.524675	23.4025	0.497403	27.2901	0.228571	10.1881	0.777922	12.119	0.88052
ILMN_1813607	23.4968	0.179221	7.77466	0.963636	9.05169	0.867533	8.33618	0.9	-7.68859	0.888312	11.8697	0.828571	-6.95966	0.996104	28.53	0.679221	3.13912	0.961039	26.5633	0.615584	4.07816	0.95974	-1.65307	0.992208	3.96699	0.990909	15.6514	0.787013	3.7743	0.92987	12.4823	0.876623
ILMN_1796059	8.01461	0.866234	11.2045	0.862338	4.78204	0.961039	5.39525	0.962338	-13.3007	0.942857	5.00768	0.994805	0.257718	0.944156	6.11148	0.981818	15.5736	0.775325	21.0769	0.811688	8.90126	0.858441	15.1827	0.535065	11.0164	0.912987	13.0331	0.872727	8.47694	0.84026	1.8339	0.961039
ILMN_1730678	7778.26	0	7911.62	0	6989.58	0	9370.77	0	8625.23	0	8778.97	0	10253.1	0	15522.8	0	10047.9	0	16214.8	0	10054.4	0	9334.3	0	14575.1	0	9679.93	0	9985	0	15671.6	0
ILMN_1708056	24.9427	0.136364	21.6291	0.27013	16.1133	0.502597	18.9667	0.432468	43.0363	0.135065	18.1407	0.435065	16.9274	0.374026	42.8111	0.303896	29.1586	0.498701	50.1893	0.0545455	18.7807	0.44026	18.5154	0.355844	24.4696	0.444156	30.5043	0.153247	33.5262	0.144156	48.898	0.228571
ILMN_2214278	22.8922	0.190909	16.8496	0.528571	17.4914	0.411688	14.166	0.657143	16.4463	0.479221	10.3023	0.9	65.7861	0.0012987	80.3155	0.0155844	94.7955	0.00519481	30.4514	0.463636	11.4751	0.775325	15.0413	0.542857	56.9686	0.0181818	60.5263	0.0038961	82.5724	0.0012987	66.4638	0.0779221
ILMN_1805985	26.0249	0.114286	23.0411	0.215584	42.5476	0.00519481	50.176	0.0103896	29.8112	0.277922	33.1578	0.0246753	30.8859	0.0714286	23.5351	0.776623	10.7536	0.866234	34.2346	0.319481	25.9149	0.206493	18.44	0.358442	33.6253	0.190909	36.4268	0.0714286	18.9555	0.494805	8.60346	0.914286
ILMN_1667748	235.852	0	177.214	0	218.537	0	300.059	0	343.613	0	240.588	0	380.156	0	865.815	0	751.641	0	663.497	0	406.697	0	356.082	0	464.488	0	297.053	0	587.29	0	889.571	0
ILMN_2119793	60.2501	0.0038961	52.3773	0.0025974	42.0955	0.00519481	77.2322	0.0025974	102.773	0.0155844	46.8198	0.00519481	35.0754	0.0376623	57.3389	0.116883	53.1641	0.0896104	50.9891	0.0467533	48.0605	0.00779221	45.0588	0.00649351	62.3234	0.0116883	42.9682	0.025974	26.0323	0.285714	74.1767	0.0428571
ILMN_1655766	-2.24686	0.998701	10.2237	0.898701	2.71457	0.98961	-2.10134	1	-21.6743	0.985714	7.2504	0.980519	-5.76169	0.994805	11.9504	0.951948	25.2775	0.592208	8.98399	0.985714	-3.83178	1	7.61654	0.894805	14.4451	0.827273	16.2673	0.758442	-4.81557	0.98961	19.004	0.78961
ILMN_1758215	22.6996	0.202597	18.4577	0.422078	31.3761	0.0324675	26.6477	0.150649	84.886	0.0220779	17.7812	0.449351	30.3819	0.0766234	79.2976	0.0168831	90.1457	0.00649351	43.727	0.106494	31.6306	0.109091	28.3596	0.0909091	49.9675	0.0272727	41.3529	0.0363636	39.2383	0.0649351	71.0166	0.0545455
ILMN_2145153	42.2696	0.00909091	42.3835	0.00649351	42.5602	0.00519481	52.2997	0.00909091	184.615	0.0012987	34.6426	0.0220779	55.887	0.0038961	59.3176	0.0987013	48.2501	0.136364	54.5003	0.0324675	43.6269	0.0220779	29.8039	0.074026	43.0152	0.0571429	45.5942	0.0233766	47.3839	0.0363636	14.3967	0.849351
ILMN_1798006	17.7811	0.411688	22.5281	0.233766	25.0873	0.106494	26.099	0.164935	13.981	0.528571	35.7498	0.0194805	13.5199	0.527273	71.3614	0.0376623	64.2671	0.0272727	41.4367	0.149351	29.6547	0.131169	33.1022	0.0428571	50.3229	0.0272727	44.0994	0.025974	10.8304	0.757143	33.9267	0.487013
ILMN_2382431	37.7206	0.0181818	51.6857	0.0025974	25.6267	0.1	37.2694	0.0324675	22.2578	0.38961	44.1243	0.00519481	28.4475	0.0948052	10.6446	0.963636	28.7333	0.506494	46.2955	0.0831169	31.5828	0.11039	62.4719	0.0012987	63.4832	0.00909091	43.1654	0.025974	32.0563	0.176623	44.7835	0.287013
ILMN_1750459	11.9632	0.694805	15.7133	0.598701	20.2499	0.27013	26.8019	0.146753	26.6008	0.314286	17.5359	0.45974	9.12395	0.702597	48.3009	0.218182	28.3244	0.518182	31.1659	0.444156	12.3607	0.748052	9.51596	0.818182	17.7084	0.723377	25.1217	0.315584	5.18097	0.898701	5.65952	0.935065
ILMN_1686523	9.9201	0.797403	20.5446	0.31039	4.74243	0.961039	17.7843	0.497403	28.2184	0.297403	17.3722	0.477922	10.4255	0.653247	41.1065	0.349351	15.0551	0.790909	24.7279	0.685714	18.6672	0.445454	15.9	0.48961	26.0914	0.381818	22.5357	0.436364	24.6424	0.322078	18.7634	0.793507
ILMN_2280568	63.1066	0.0012987	81.5141	0	38.636	0.0142857	55.5057	0.00519481	41.4696	0.148052	73.3633	0	41.8184	0.0168831	71.6228	0.0350649	125.261	0	91.3736	0.0012987	103.642	0	83.4634	0	109.874	0	107.574	0	119.867	0	79.3006	0.0324675
ILMN_1780806	97.1235	0	154.785	0	74.7979	0	90.2909	0.0012987	65.0415	0.0441558	81.4735	0	50.4048	0.00909091	117.732	0.0012987	114.387	0.0012987	127.361	0	147.804	0	170.394	0	214.943	0	233.391	0	144.242	0	119.994	0.0012987
ILMN_2189614	149.509	0	141.726	0	119.295	0	168.414	0	115.813	0.00779221	178.566	0	127.591	0	161.148	0	202.167	0	132.845	0	126.249	0	121.148	0	179.096	0	150.56	0	174.609	0	229.18	0
ILMN_1756417	166.892	0	99.8197	0	92.895	0	102.341	0.0012987	158.313	0.0012987	115.782	0	137.264	0	78.8967	0.0168831	197.154	0	104.974	0	114.356	0	95.5454	0	188.539	0	141.749	0	103.305	0	75.6952	0.0402597
ILMN_1776936	85.019	0	36.1382	0.0207792	254.478	0	237.102	0	37.2173	0.184416	63.5735	0.0025974	281.439	0	124.69	0.0012987	81.3468	0.0116883	115.588	0	81.3573	0	58.744	0.0012987	124.954	0	43.9098	0.025974	102.864	0	107.314	0.00519481
ILMN_1710979	404.88	0	255.904	0	243.78	0	304.232	0	398.936	0	321.963	0	236.338	0	460.086	0	386.061	0	390.781	0	362.088	0	351.269	0	448.439	0	361.42	0	350.024	0	436.872	0
ILMN_1758846	152.359	0	191.211	0	169.173	0	178.442	0	209.823	0.0012987	152.107	0	163.887	0	81.6676	0.0142857	122.673	0	104.507	0	100.549	0	96.129	0	103.06	0	111.395	0	111.131	0	90.1471	0.0142857
ILMN_1751744	30.459	0.0519481	22.8591	0.21948	29.6928	0.0467533	33.9859	0.048052	53.2821	0.0688312	25.9939	0.11039	27.795	0.0987013	54.4304	0.138961	36.5063	0.336364	36.9373	0.249351	11.8914	0.763636	23.8019	0.172727	50.8828	0.025974	38.1573	0.0597403	23.5414	0.361039	37.2747	0.41948
ILMN_2091590	14.5271	0.575325	36.2141	0.0207792	22.6346	0.175325	33.1219	0.0506494	-1.85042	0.812987	37.807	0.012987	12.5538	0.57013	100.281	0.0038961	62.1736	0.0324675	50.5291	0.0493507	27.8114	0.167533	21.9044	0.22987	92.0215	0	48.4455	0.012987	44.6187	0.0415584	74.6227	0.0428571
ILMN_1676605	10.4975	0.763636	11.2616	0.861039	2.93437	0.988312	8.58447	0.893506	3.52519	0.716883	11.4074	0.861039	3.30978	0.888312	15.1997	0.919481	22.4836	0.64026	22.0804	0.785714	12.8413	0.727273	15.9991	0.484416	23.8291	0.477922	22.8342	0.422078	12.7638	0.68961	20.9421	0.751948
ILMN_1779882	113.278	0	91.6483	0	79.2008	0	68.5914	0.0025974	92.6062	0.0207792	51.6842	0.0038961	83.5312	0	18.4989	0.884416	56.2033	0.061039	36.7721	0.253247	55.5867	0.0012987	69.1	0.0012987	32.0991	0.216883	75.3241	0	96.2771	0	65.8067	0.0805195
ILMN_1755049	19.6147	0.312987	23.6011	0.206493	9.50548	0.848052	30.8834	0.0662338	24.9352	0.345454	18.8502	0.401299	8.77825	0.716883	40.8867	0.358442	51.6458	0.106494	28.5465	0.524675	23.2863	0.288312	22.0356	0.224675	24.1721	0.455844	33.0565	0.105195	37.5156	0.087013	52.4187	0.176623
ILMN_2059844	655.072	0	428.151	0	466.562	0	646.511	0	593.731	0	696.076	0	732.067	0	1597.76	0	936.82	0	1554.83	0	822.087	0	866.745	0	1676.55	0	1135.19	0	625.258	0	1456.09	0
ILMN_1733716	28.0536	0.0818182	22.7992	0.220779	22.8029	0.166234	15.2186	0.607792	9.52761	0.598701	30.8334	0.0454546	18.2306	0.318182	58.0785	0.106494	47.9411	0.141558	44.371	0.0987013	46.2286	0.0116883	50.3651	0.00519481	28.9767	0.292208	31.7226	0.124675	45.824	0.0402597	85.9167	0.0194805
ILMN_1712298	632.727	0	717.67	0	812.314	0	714.973	0	570.373	0	675.433	0	566.216	0	591.356	0	949.342	0	465.968	0	721.293	0	774.882	0	576.889	0	803.337	0	719.895	0	465.329	0
ILMN_1755588	51.1368	0.00649351	30.9513	0.0519481	34.4673	0.0220779	33.6834	0.048052	26.7563	0.314286	35.1383	0.0194805	25.0757	0.12987	49.9524	0.197403	58.1	0.0493507	42.6544	0.124675	23.5608	0.276623	30.6468	0.0636364	32.1099	0.216883	37.1311	0.0649351	41.8607	0.0519481	56.7019	0.136364
ILMN_1669259	270.601	0	250.384	0	236.22	0	278.23	0	199.702	0.0012987	247.097	0	269.064	0	223.897	0	362.728	0	234.493	0	300.759	0	301.347	0	235.256	0	367.582	0	324.92	0	181.107	0
ILMN_1728957	17.3314	0.433766	11.8642	0.81948	8.82867	0.868831	13.384	0.696104	-6.46519	0.87013	15.453	0.614286	10.5421	0.648052	34.7138	0.523377	33.2634	0.415584	22.5978	0.764935	15.3678	0.598701	19.5927	0.311688	29.3897	0.277922	22.5122	0.436364	35.2012	0.116883	36.981	0.424675
ILMN_1793466	16.2401	0.493507	18.963	0.390909	13.3685	0.648052	15.0682	0.614286	33.8845	0.223377	4.32342	0.997403	6.19221	0.806493	33.8064	0.549351	11.2891	0.857143	42.4755	0.128571	21.6672	0.335065	20.9345	0.262338	17.7653	0.722078	20.913	0.509091	0.289696	0.966234	13.881	0.857143
ILMN_2367300	19.5119	0.318182	30.1787	0.0597403	18.8196	0.348052	15.6616	0.585714	22.408	0.387013	17.3113	0.481818	12.432	0.571429	33.2679	0.563636	40.3145	0.248052	25.164	0.668831	26.5573	0.192208	20.0579	0.298701	21.1889	0.596104	24.0875	0.355844	9.01582	0.822078	38.2234	0.41039
ILMN_2226304	255.597	0	335.219	0	460.5	0	378.393	0	277.427	0	340.929	0	305.423	0	435.925	0	797.671	0	264.033	0	378.104	0	299.611	0	531.254	0	529.422	0	480.606	0	411.27	0
ILMN_3244029	310.774	0	232.324	0	302.733	0	366.227	0	408.456	0	282.918	0	329.089	0	66.8654	0.0571429	75.7809	0.0181818	161.946	0	136.011	0	142.795	0	138.091	0	131.022	0	112.383	0	170.87	0
ILMN_1772660	15.9083	0.512987	29.615	0.0662338	26.7209	0.0766234	25.229	0.185714	6.69486	0.651948	32.0995	0.0311688	11.2312	0.611688	75.6608	0.0233766	31.5931	0.451948	51.4151	0.0454546	54.7391	0.0012987	38.5944	0.0207792	60.434	0.012987	45.8515	0.0233766	62.3554	0.0103896	61.7089	0.1
ILMN_1766309	610.103	0	505.256	0	546.984	0	650.308	0	876.776	0	547.265	0	611.693	0	698.478	0	519.356	0	717.453	0	760.059	0	614.303	0	769.225	0	759.546	0	885.202	0	756.41	0
ILMN_2341724	17.3905	0.42987	7.46772	0.963636	12.5289	0.698701	10.7282	0.825974	-9.25668	0.905195	16.874	0.515584	-11.0152	1	5.21389	0.983117	20.1706	0.687013	22.7491	0.758442	10.5843	0.806493	14.6307	0.571429	13.8349	0.84026	16.8816	0.722078	16.7427	0.564935	11.9229	0.885714
ILMN_2072045	16.9164	0.453247	20.9429	0.294805	20.5161	0.255844	17.5334	0.511688	39.5621	0.164935	24.3727	0.15974	12.8121	0.558442	36.5598	0.471429	15.5494	0.775325	14.5693	0.957143	20.3295	0.38961	9.33886	0.824675	24.5259	0.442857	20.0432	0.562338	8.5533	0.837662	8.92937	0.911688
ILMN_1724040	218.828	0	237.828	0	474.749	0	500.32	0	173.487	0.0012987	225	0	537.87	0	1093.17	0	1453.86	0	1220.23	0	1199.74	0	1410.26	0	1058.2	0	1349.38	0	1264.36	0	1310.2	0
ILMN_1692849	18.4655	0.371429	27.9282	0.0922078	17.9038	0.396104	24.0822	0.21039	34.7767	0.209091	13.2518	0.742857	24.1298	0.150649	33.6383	0.557143	45.7053	0.171429	28.9789	0.515584	30.6756	0.122078	12.4643	0.681818	19.7974	0.655844	22.9816	0.414286	31.1581	0.192208	57.3212	0.128571
ILMN_1698159	99.7082	0	230.915	0	139.399	0	202.441	0	93.1627	0.0207792	155.505	0	139.878	0	63.5601	0.0688312	64.5662	0.0246753	38.7908	0.18961	62.8909	0	28.1563	0.0935065	60.4663	0.012987	58.7417	0.00649351	56.6699	0.0220779	72.6663	0.0441558
ILMN_2178587	648.476	0	1287.26	0	1035.91	0	1514.88	0	403.733	0	1068.42	0	799.326	0	344.49	0	339.034	0	319.449	0	288.908	0	342.836	0	382.795	0	369.506	0	272.254	0	365.654	0
ILMN_2354930	29.2618	0.0688312	18.4046	0.42987	23.9424	0.132467	31.4321	0.061039	34.326	0.216883	21.1959	0.272727	19.106	0.285714	48.4477	0.216883	57.9284	0.0506494	42.7928	0.123377	30.7801	0.122078	31.9934	0.0506494	31.48	0.231169	34.8194	0.087013	39.2145	0.0649351	50.6952	0.196104
ILMN_1779951	26.4669	0.105195	21.1395	0.284416	19.4193	0.322078	21.6186	0.312987	40.3561	0.161039	30.8296	0.0454546	32.8297	0.048052	66.2712	0.0584416	71.8874	0.0207792	64.5871	0.0116883	33.7249	0.0701299	38.5886	0.0207792	43.5991	0.0571429	36.5392	0.0688312	53.0984	0.0246753	93.1658	0.0116883
ILMN_1675937	60.0271	0.0038961	53.4961	0.0025974	69.5999	0.0012987	54.5241	0.00519481	96.2077	0.0168831	81.4814	0	77.6961	0.0012987	71.7662	0.0337662	49.827	0.120779	56.3216	0.0220779	35.5506	0.0558442	36.5182	0.0298701	51.8743	0.0246753	30.7221	0.149351	48.9172	0.0311688	75.6882	0.0402597
ILMN_2048607	695.399	0	274.934	0	554.089	0	665.972	0	968.221	0	552.645	0	1202.1	0	693.093	0	498.539	0	493.316	0	394.744	0	413.51	0	835.823	0	337.929	0	610.606	0	929.053	0
ILMN_1813669	781.948	0	938.703	0	758.764	0	767.287	0	739.901	0	749.535	0	743.764	0	711.547	0	589.384	0	608.714	0	779.469	0	839.798	0	730.806	0	743.127	0	820.31	0	584.18	0
ILMN_1758392	882.868	0	631.302	0	1002.54	0	1170.65	0	1509.11	0	674.55	0	699.695	0	1516.19	0	1642.13	0	1272.79	0	1269.57	0	886.274	0	1722.99	0	1681.82	0	704.926	0	860.261	0
ILMN_1696131	10.0601	0.796104	13.1427	0.758442	20.9475	0.237662	31.9571	0.0584416	54.1257	0.0649351	17.3034	0.481818	20.7463	0.237662	46.8481	0.237662	28.0565	0.524675	39.033	0.184416	8.2791	0.875325	13.6522	0.616883	15.6648	0.784416	24.9154	0.319481	21.7302	0.415584	32.5703	0.51039
ILMN_2340974	308.238	0	211.988	0	320.24	0	258.253	0	453.949	0	253.701	0	185.41	0	397.349	0	408.795	0	384.594	0	352.072	0	347.661	0	396.653	0	400.839	0	224.513	0	332.442	0
ILMN_1751636	299.482	0	291.151	0	323.537	0	301.13	0	360.257	0	301.655	0	317.563	0	307.927	0	214.774	0	341.472	0	213.649	0	215.412	0	334.313	0	233.001	0	181.287	0	364.802	0
ILMN_2199658	452.143	0	323.028	0	191.137	0	182.382	0	611.605	0	350.21	0	360.256	0	421.609	0	406.743	0	639.966	0	404.337	0	365.979	0	408.767	0	413.49	0	193.801	0	513.523	0
ILMN_1735108	10.2443	0.781818	21.6992	0.264935	24.9293	0.109091	17.8536	0.492208	25.4559	0.337662	29.2972	0.0571429	19.4951	0.272727	38.9404	0.407792	59.5514	0.0428571	41.551	0.149351	19.4573	0.41948	11.3183	0.736364	36.9988	0.132467	19.6873	0.587013	20.0038	0.466234	58.0802	0.123377
ILMN_1677487	766.618	0	639.087	0	754.906	0	920.129	0	709.067	0	730.387	0	749.389	0	662.294	0	699.209	0	1235.99	0	564.506	0	511.516	0	1188.67	0	1068.29	0	489.28	0	706.85	0
ILMN_2273796	21.7849	0.233766	15.739	0.598701	18.6855	0.354545	18.6315	0.451948	4.42599	0.693507	22.0812	0.231169	14.5768	0.484416	21.8807	0.81948	-6.71612	0.990909	32.4719	0.390909	18.6395	0.446753	17.7872	0.381818	20.2681	0.638961	16.9134	0.720779	28.8228	0.21948	9.05454	0.911688
ILMN_2370692	199.279	0	136.769	0	117.537	0	154.937	0	122.25	0.00649351	126.602	0	112.205	0	54.4957	0.138961	54.8536	0.0701299	96.5384	0.0012987	62.6905	0	49.7246	0.00519481	97.2704	0	112.594	0	44.8441	0.0415584	69.1432	0.0623377
ILMN_1739645	28.4661	0.0766234	25.2097	0.15974	48.7097	0.0038961	37.7313	0.0272727	18.441	0.455844	39.156	0.012987	72.9636	0.0012987	51.9009	0.166234	49.5456	0.123377	44.1646	0.101299	30.0302	0.12987	48.8981	0.00519481	34.4976	0.17013	34.5373	0.0883117	37.1578	0.0909091	42.0593	0.332468
ILMN_3237961	17.581	0.422078	23.8421	0.202597	34.4509	0.0220779	38.6389	0.025974	41.8036	0.141558	24.5702	0.151948	78.4211	0.0012987	41.7392	0.32987	39.4623	0.263636	33.7176	0.341558	37.4716	0.048052	17.6261	0.394805	30.9453	0.244156	27.738	0.220779	37.3159	0.0883117	44.5234	0.288312
ILMN_1767111	187.899	0	132.536	0	152.811	0	150.846	0	245.354	0	190.483	0	190.724	0	251.334	0	253.255	0	239.565	0	163.388	0	160.723	0	194.177	0	173.599	0	296.034	0	282.924	0
ILMN_3248094	35.7428	0.0311688	15.9514	0.587013	15.0542	0.548052	16.9908	0.538961	-4.47417	0.850649	19.0948	0.385714	24.7132	0.135065	23.161	0.787013	17.4356	0.741558	41.6635	0.144156	35.2679	0.0584416	21.6026	0.236364	24.1058	0.461039	27.7808	0.220779	15.6613	0.603896	18.7676	0.793507
ILMN_3240765	15.7446	0.519481	10.9589	0.88052	23.4476	0.146753	11.5289	0.798701	-9.38926	0.906493	8.22813	0.957143	30.0179	0.0792208	23.9	0.764935	29.5813	0.487013	24.791	0.683117	21.8231	0.328571	16.8869	0.423377	15.3953	0.790909	24.3464	0.34026	17.538	0.538961	3.80477	0.949351
ILMN_2228215	46.6081	0.00909091	170.78	0	100.808	0	106.401	0	21.3436	0.398701	103.08	0	71.3906	0.0012987	47.7277	0.224675	43.4945	0.203896	38.1767	0.207792	11.6378	0.77013	19.4313	0.316883	33.7945	0.190909	26.3787	0.264935	23.392	0.362338	36.4344	0.436364
ILMN_1690154	17.8131	0.41039	21.4147	0.275325	7.8511	0.894805	9.45106	0.858441	-3.80723	0.842857	23.2782	0.190909	12.3827	0.574026	31.5976	0.61039	23.9997	0.614286	26.0895	0.637662	9.52448	0.841558	18.1206	0.367532	16.2572	0.767532	24.9963	0.319481	20.1433	0.464935	37.9499	0.412987
ILMN_1674941	213.146	0	180.598	0	331.474	0	285.014	0	203.997	0.0012987	155.75	0	232.504	0	207.649	0	229.939	0	136.061	0	204.009	0	243.716	0	206.467	0	273.643	0	230.579	0	170.488	0
ILMN_1675423	9.05265	0.838961	12.4854	0.784416	8.19357	0.885714	14.6965	0.642857	-0.226623	0.774026	13.9682	0.703896	1.67179	0.916883	1.9132	0.988312	8.11438	0.909091	21.9265	0.787013	7.55898	0.88961	5.5078	0.927273	11.8741	0.885714	13.5159	0.861039	6.08647	0.884416	12.1183	0.88052
ILMN_1683824	30.6406	0.0506494	31.1635	0.0454546	22.8712	0.164935	78.5332	0.0025974	63.1619	0.048052	19.3863	0.368831	36.9852	0.0285714	76.5734	0.0220779	46.583	0.153247	66.7707	0.0103896	43.7954	0.0220779	43.0836	0.00909091	49.7562	0.0285714	38.3169	0.0584416	50.4851	0.0285714	58.9575	0.11039
ILMN_1732948	7.10222	0.892208	9.08901	0.935065	12.2068	0.718182	3.97259	0.975325	-15.6063	0.95974	10.1662	0.903896	-4.89609	0.992208	10.688	0.963636	11.3897	0.854545	21.8217	0.788312	6.04992	0.923377	11.5524	0.727273	17.947	0.714286	12.8521	0.877922	8.82537	0.825974	19.872	0.771429
ILMN_1709124	306.709	0	341.01	0	320.663	0	363.042	0	483.324	0	309.064	0	369.308	0	367.85	0	116.343	0.0012987	257.9	0	179.128	0	311.773	0	463.512	0	377.271	0	270.989	0	306.146	0
ILMN_1762629	179.693	0	89.9213	0	149.716	0	180.097	0	160.161	0.0012987	204.439	0	272.469	0	119.439	0.0012987	115.42	0.0012987	208.247	0	139.951	0	111.389	0	99.2218	0	78.988	0	138.727	0	205.63	0
ILMN_1769259	656.154	0	357.34	0	501.045	0	656.478	0	576.068	0	666.25	0	907.02	0	221.081	0	207.733	0	303.253	0	324.999	0	315.131	0	172.982	0	192.984	0	395.724	0	313.436	0
ILMN_1798679	637.446	0	288.381	0	391.53	0	712.275	0	455.871	0	649.708	0	839.826	0	159.643	0	151.807	0	317.716	0	277.67	0	282.918	0	146.157	0	163.137	0	265.692	0	300.261	0
ILMN_1807945	47.4658	0.00649351	43.4173	0.0025974	43.9026	0.0038961	66.1974	0.0025974	101.654	0.0168831	51.1334	0.0038961	58.6317	0.0025974	72.5271	0.0324675	79.4029	0.0116883	81.562	0.0038961	76.4313	0	56.4723	0.0025974	50.6865	0.0272727	41.8943	0.0350649	68.5101	0.00909091	84.2453	0.0207792
ILMN_1684293	3891.82	0	3515.9	0	5192.09	0	4565.72	0	4981.43	0	4114.82	0	5294.57	0	4674.02	0	4815.36	0	4692.06	0	3881.7	0	3825.25	0	4587.94	0	5101.77	0	4309.24	0	5324.15	0
ILMN_2151412	7.84673	0.872727	9.296	0.925974	3.62814	0.984416	0.335335	0.994805	-11.6218	0.928571	7.41728	0.979221	0.224822	0.944156	19.6521	0.867533	29.5487	0.487013	15.1996	0.945454	10.0362	0.824675	2.06417	0.974026	14.9292	0.806493	16.2623	0.758442	27.7075	0.246753	12.3157	0.879221
ILMN_1655868	40.7791	0.012987	30.2381	0.0597403	38.9408	0.0142857	21.0101	0.336364	41.9362	0.141558	40.9101	0.00909091	48.8983	0.0103896	55.3673	0.133766	41.4544	0.237662	38.3829	0.201299	35.2476	0.0584416	45.351	0.00649351	41.9381	0.0662338	49.0035	0.012987	34.9535	0.122078	59.3919	0.109091
ILMN_1728191	22.4526	0.211688	16.679	0.542857	17.7244	0.405195	14.1547	0.657143	-1.81344	0.81039	21.2517	0.271429	1.6426	0.916883	31.7761	0.607792	7.24559	0.922078	21.4889	0.794805	18.1535	0.468831	9.0943	0.838961	24.483	0.444156	17.4025	0.694805	18.0282	0.523377	16.5445	0.820779
ILMN_1684923	32.7729	0.0415584	29.6282	0.0662338	52.0256	0.0025974	47.1478	0.0142857	31.8288	0.250649	34.201	0.0220779	36.1046	0.0324675	80.2664	0.0155844	89.2841	0.00649351	58.86	0.0168831	36.2406	0.0532468	49.3535	0.00519481	51.7684	0.0246753	39.722	0.048052	37.8007	0.0857143	56.0276	0.144156
ILMN_1763837	1203.93	0	175.227	0	2448.46	0	1703.76	0	1586.83	0	646.696	0	2605.55	0	80.4412	0.0155844	88.5411	0.00649351	90.9173	0.0012987	49.6168	0.00649351	41.4915	0.00909091	130.856	0	42.917	0.025974	67.5988	0.00909091	101.599	0.00519481
ILMN_1887731	16.9109	0.453247	19.3745	0.371429	20.6384	0.249351	20.3958	0.35974	67.3863	0.0428571	6.65976	0.987013	5.07174	0.844156	17.9056	0.88961	17.4394	0.741558	37.1704	0.244156	19.2319	0.428571	29.3843	0.0779221	23.9859	0.471429	10.5054	0.936364	21.4982	0.420779	51.1708	0.185714
ILMN_1670379	98.4218	0	98.5922	0	215.109	0	273.536	0	109.039	0.012987	98.3672	0	205.201	0	98.3355	0.0038961	123.072	0	119.174	0	91.5227	0	117.137	0	88.8938	0	92.0946	0	74.5588	0.0038961	175.274	0
ILMN_1811877	22.8166	0.196104	21.9293	0.254545	36.6539	0.0207792	40.8391	0.0207792	18.7539	0.448052	27.927	0.0714286	29.6637	0.0805195	34.2454	0.542857	71.9431	0.0207792	58.6729	0.0168831	36.9938	0.0532468	26.6571	0.111688	46.1161	0.0454546	28.7141	0.196104	32.2242	0.172727	42.7981	0.315584
ILMN_2387995	23.5692	0.177922	38.6652	0.012987	26.3572	0.0831169	34.0116	0.048052	34.2483	0.216883	37.9725	0.012987	37.523	0.0272727	106.342	0.0025974	74.4143	0.0194805	112.371	0	64.2562	0	61.0232	0.0012987	48.8913	0.0337662	58.2513	0.00649351	82.3907	0.0012987	103.086	0.00519481
ILMN_1780894	34.1335	0.0337662	18.4621	0.420779	51.1531	0.0038961	28.9187	0.102597	34.0258	0.216883	34.6061	0.0220779	42.4012	0.0155844	49.8429	0.197403	30.9231	0.466234	38.2747	0.206493	40.1608	0.0350649	19.0915	0.328571	41.7064	0.0688312	29.2811	0.183117	13.6472	0.658442	30.6957	0.549351
ILMN_1812926	84.4487	0	57.1866	0.0025974	120.517	0	95.2623	0.0012987	68.5156	0.0402597	62.0085	0.0025974	163.539	0	303.006	0	364.451	0	316.359	0	419.803	0	508.924	0	209.744	0	187.269	0	429.778	0	580.187	0
ILMN_1668044	21.4759	0.241558	14.5052	0.685714	8.53641	0.877922	10.6423	0.827273	-3.70189	0.84026	8.53488	0.951948	12.1497	0.581818	14.6069	0.928571	5.1816	0.941558	13.9747	0.964935	12.2023	0.755844	9.9191	0.809091	12.0847	0.883117	11.8217	0.907792	11.7877	0.724675	-0.861261	0.971429
ILMN_1668566	23.4478	0.180519	40.8627	0.00779221	37.2684	0.0181818	25.5175	0.176623	16.1019	0.490909	32.8922	0.0246753	33.6995	0.0441558	62.9102	0.0701299	34.25	0.394805	40.2186	0.161039	44.8541	0.0181818	38.3707	0.0220779	34.6042	0.168831	53.1838	0.00649351	60.6892	0.012987	59.9752	0.107792
ILMN_2184184	565.569	0	371.048	0	309.744	0	588.235	0	339.125	0	818.886	0	726.307	0	61.512	0.0818182	38.6594	0.287013	62.2937	0.012987	152.166	0	194.373	0	48.2127	0.038961	39.5704	0.048052	139.501	0	227.351	0
ILMN_1699421	434.614	0	144.231	0	171.1	0	139.278	0	298.637	0	122.736	0	147.228	0	82.8418	0.012987	82.4987	0.0103896	49.2321	0.0584416	50.9838	0.00649351	68.4652	0.0012987	52.226	0.0246753	48.326	0.0142857	67.9296	0.00909091	64.1968	0.0883117
ILMN_2380494	161.863	0	152.929	0	139.666	0	158.505	0	128.374	0.0038961	163.371	0	130.767	0	85.6783	0.012987	51.568	0.107792	91.6855	0.0012987	108.407	0	118.279	0	87.766	0	79.0583	0	91.3373	0	83.9026	0.0207792
ILMN_1685170	290.588	0	225.524	0	229.362	0	258.18	0	317.024	0	312.73	0	231.972	0	195.842	0	98.6294	0.0038961	304.182	0	321.787	0	264.544	0	339.508	0	311.14	0	369.866	0	279.492	0
ILMN_1807003	114.654	0	80.4324	0	76.6322	0	116.147	0	161.038	0.0012987	99.3248	0	108.623	0	74.6985	0.025974	50.3567	0.119481	83.8601	0.0038961	97.1851	0	99.3153	0	58.9598	0.0142857	76.6995	0	80.03	0.0025974	78.3895	0.0337662
ILMN_2412490	37.3102	0.0220779	23.3229	0.212987	174.334	0	150.075	0	0.115541	0.767532	40.5479	0.00909091	237.222	0	71.6199	0.0350649	103.231	0.0025974	47.559	0.074026	31.0602	0.115584	47.2928	0.00519481	74.7924	0.0025974	36.0219	0.0779221	117.646	0	157.064	0
ILMN_1737612	4.81375	0.951948	16.167	0.575325	11.6257	0.742857	25.1992	0.185714	16.4172	0.479221	6.08059	0.98961	8.47307	0.736364	24.6678	0.748052	22.3713	0.646753	13.3044	0.967533	21.6738	0.335065	4.17726	0.946753	15.281	0.794805	14.0497	0.838961	15.7554	0.6	31.0169	0.538961
ILMN_1799243	38.8533	0.0168831	18.8299	0.394805	266.563	0	170.55	0	-16.4443	0.966234	32.3788	0.025974	238.119	0	112.525	0.0025974	125.354	0	62.533	0.0116883	67.9972	0	59.0618	0.0012987	75.7961	0.0012987	32.2002	0.116883	103.688	0	162.413	0
ILMN_1711899	31.3793	0.048052	17.4939	0.481818	43.1958	0.00519481	38.854	0.0246753	0.783451	0.758442	15.2154	0.624675	34.2267	0.0415584	41.403	0.342857	27.1402	0.544156	43.1782	0.116883	33.8075	0.0701299	20.8653	0.263636	25.9119	0.388312	20.0564	0.562338	36.9529	0.0922078	62.3959	0.0974026
ILMN_1755937	37.0449	0.0220779	19.1407	0.383117	58.5075	0.0012987	35.6159	0.0376623	21.3526	0.398701	30.8657	0.0454546	68.4562	0.0012987	62.6338	0.0727273	52.1621	0.0987013	42.4936	0.128571	52.0009	0.0038961	37.1601	0.025974	39.5058	0.1	37.3655	0.0623377	85.9943	0.0012987	48.9913	0.228571
ILMN_2409167	702.262	0	193.149	0	2041.27	0	1529.39	0	524.585	0	513.218	0	2963.5	0	667.953	0	699.967	0	798.62	0	1423.86	0	1306.87	0	828.676	0	703.5	0	1884.23	0	1166.78	0
ILMN_1698100	39.8341	0.012987	28.4424	0.0805195	75.0084	0	58.5793	0.00519481	37.8462	0.177922	37.7616	0.012987	128.348	0	53.6678	0.145454	64.5646	0.0246753	60.3853	0.0142857	63.2795	0	50.9978	0.00519481	44.2299	0.0532468	35.3896	0.0857143	57.2822	0.0207792	76.9336	0.038961
ILMN_2041101	160.486	0	83.4753	0	601.459	0	549.33	0	106.016	0.0142857	204.721	0	1183.23	0	368.053	0	378.038	0	406.323	0	691.652	0	634.94	0	514.75	0	429.49	0	768.728	0	616.068	0
ILMN_3235632	21238.2	0	15657.3	0	16566.7	0	17387	0	26284.7	0	14530.2	0	22414.3	0	48588	0	51020.3	0	33267.3	0	29585.3	0	25538.2	0	30723	0	22929.1	0	36519.7	0	59753.1	0
ILMN_1798372	17.1945	0.438961	14.275	0.7	23.7089	0.137662	12.6688	0.744156	33.7949	0.223377	17.7197	0.453247	18.4173	0.311688	17.1164	0.898701	39.1802	0.267533	26.0642	0.637662	10.7456	0.802597	13.2674	0.636364	19.6148	0.65974	21.5828	0.472727	21.699	0.415584	23.3608	0.715584
ILMN_1694548	85.0809	0	38.2034	0.0142857	222.204	0	147.755	0	51.7488	0.0714286	80.4977	0	335.779	0	115.078	0.0012987	120.213	0	132.893	0	208.95	0	179.455	0	135.193	0	134.487	0	120.264	0	96.9543	0.00909091
ILMN_1711408	91.0509	0	92.7102	0	180.367	0	121.247	0	61.7756	0.0519481	105.029	0	297.085	0	74.1813	0.0272727	72.6622	0.0207792	47.3134	0.0766234	59.6983	0.0012987	108.569	0	44.4133	0.0519481	107.059	0	90.001	0	64.2853	0.0883117
ILMN_1741003	1269.86	0	772.645	0	935.99	0	763.598	0	1418.99	0	831.322	0	1309.95	0	835.823	0	1620.19	0	583.082	0	1119.46	0	1237.7	0	655.068	0	667.45	0	1929.59	0	984.667	0
ILMN_2326591	97.3235	0	115.095	0	91.6191	0	95.8996	0.0012987	85.7975	0.0220779	120.82	0	144.877	0	95.5741	0.00519481	103.68	0.0025974	67.3669	0.00909091	56.0171	0.0012987	61.4476	0.0012987	159.755	0	172.823	0	92.8744	0	119.253	0.0012987
ILMN_1678612	192.255	0	273.326	0	229.346	0	273.351	0	184.747	0.0012987	266.022	0	303.739	0	216.569	0	147.092	0	161.448	0	125.503	0	123.985	0	318.944	0	313.1	0	164.181	0	218.622	0
ILMN_1662322	19.0136	0.333766	14.8623	0.648052	9.04266	0.867533	12.8093	0.74026	-1.89004	0.812987	14.9224	0.646753	9.87306	0.679221	51.6433	0.167533	28.9367	0.505195	20.7903	0.818182	15.2519	0.605195	14.7942	0.566234	37.8197	0.125974	15.0465	0.805195	19.854	0.474026	8.29415	0.915584
ILMN_1703791	2156.98	0	2000.61	0	1830.65	0	2052.63	0	2139.43	0	1909.31	0	1732.75	0	1378.21	0	2246.53	0	1213.87	0	1719.49	0	1876.37	0	1597.99	0	1887.54	0	1942.5	0	1353.8	0
ILMN_1778087	34.9468	0.0324675	19.3585	0.371429	26.5262	0.0805195	30.5721	0.0714286	15.4016	0.498701	26.4122	0.102597	42.1679	0.0168831	103.948	0.0025974	82.2619	0.0116883	70.1225	0.00519481	24.2806	0.255844	18.4403	0.358442	46.0709	0.0454546	23.2675	0.394805	66.1482	0.00909091	175.252	0
ILMN_2095610	12.0841	0.692208	8.84571	0.942857	6.04086	0.941558	15.9608	0.580519	-17.3062	0.972727	6.09114	0.98961	4.06624	0.872727	29.5857	0.651948	34.2411	0.394805	23.8045	0.715584	10.2753	0.816883	22.0371	0.224675	26.0482	0.381818	12.2064	0.9	20.9163	0.437662	6.02058	0.931169
ILMN_3242004	26.4392	0.107792	30.0405	0.0597403	19.3787	0.324675	16.8214	0.546753	6.27832	0.65974	27.3873	0.0857143	12.6176	0.566234	34.7434	0.522078	35.0634	0.372727	23.2004	0.74026	24.467	0.253247	22.4644	0.209091	19.5598	0.65974	22.1597	0.450649	15.9154	0.593507	26.6803	0.651948
ILMN_2186983	23.0367	0.188312	17.6499	0.466234	13.3852	0.646753	12.197	0.777922	14.038	0.525974	10.507	0.893506	5.49641	0.832468	48.0297	0.21948	33.0361	0.422078	29.744	0.487013	21.2038	0.349351	23.9854	0.17013	31.2288	0.235065	21.2006	0.493507	45.3811	0.0415584	41.2014	0.355844
ILMN_2217601	74.4228	0	55.8802	0.0025974	62.9764	0.0012987	62.3741	0.0025974	38.4026	0.172727	74.3189	0	102.16	0	31.6656	0.609091	27.921	0.527273	19.4809	0.855844	16.5978	0.532467	15.7561	0.494805	20.388	0.633766	23.8011	0.367532	9.82281	0.796104	29.1013	0.597403
ILMN_1709820	38.9695	0.0168831	17.3461	0.48961	12.0057	0.728571	12.4794	0.758442	17.2364	0.472727	27.495	0.0792208	30.943	0.0714286	39.1512	0.401299	43.7389	0.192208	44.7262	0.0948052	22.4434	0.31039	20.8369	0.264935	25.5794	0.397403	21.8765	0.45974	19.3871	0.488312	25.1199	0.685714
ILMN_1799863	16.0881	0.505195	22.4005	0.235065	23.834	0.135065	25.8924	0.167533	51.4776	0.0753247	22.92	0.2	18.5358	0.303896	26.787	0.712987	26.2494	0.568831	20.9969	0.815584	36.6482	0.0532468	12.5524	0.675325	35.4008	0.15974	17.3487	0.698701	18.0123	0.525974	47.9798	0.241558
ILMN_1741431	38.0799	0.0181818	25.8505	0.146753	34.6161	0.0220779	28.962	0.101299	27.967	0.301299	30.6391	0.048052	22.2925	0.196104	55.6319	0.131169	45.7559	0.171429	46.6741	0.0805195	36.2123	0.0532468	35.7052	0.0350649	53.4053	0.0220779	38.4022	0.0571429	39.5558	0.0649351	69.1633	0.0623377
ILMN_2405185	22.847	0.194805	27.4202	0.102597	28.1775	0.061039	60.3872	0.0038961	14.4797	0.512987	32.2728	0.0272727	21.5122	0.220779	46.1907	0.248052	33.7206	0.402597	33.956	0.331169	24.9102	0.24026	21.6353	0.235065	43.0304	0.0571429	26.246	0.27013	19.7254	0.479221	37.5767	0.416883
ILMN_1782086	18.9186	0.342857	33.1407	0.0337662	23.73	0.137662	29.8329	0.0818182	57.7521	0.0532468	29.8426	0.0558442	27.685	0.0987013	61.7202	0.0818182	29.7816	0.487013	39.5276	0.171429	35.429	0.0558442	36.8637	0.0272727	39.2713	0.105195	42.0151	0.0311688	31.0097	0.192208	58.7694	0.112987
ILMN_1813840	1693.03	0	1493.14	0	1638.8	0	1656.32	0	1780.33	0	1610.5	0	1381.32	0	1931.91	0	1723.05	0	1630.03	0	1855.34	0	1389.27	0	2065.34	0	1356.17	0	1543.93	0	1672.91	0
ILMN_1767113	18.7156	0.354545	20.3282	0.320779	20.0042	0.283117	15.8122	0.581818	-19.8926	0.980519	14.8277	0.649351	28.079	0.0987013	60.889	0.0857143	75.448	0.0194805	70.7469	0.00519481	97.502	0	90.4952	0	49.6029	0.0285714	61.3334	0.0038961	403.09	0	76.4278	0.038961
ILMN_1789676	24.2671	0.151948	19.7726	0.350649	17.4362	0.416883	18.1221	0.476623	23.798	0.363636	37.5031	0.012987	18.3371	0.316883	58.1491	0.106494	40.1604	0.249351	34.0032	0.32987	19.8356	0.405195	24.3291	0.158442	20.3198	0.636364	23.3401	0.392208	26.6392	0.271429	44.9862	0.284416
ILMN_2387505	185.425	0	119.874	0	70.7914	0.0012987	76.1453	0.0025974	125.061	0.0038961	126.243	0	100.381	0	73.6916	0.0298701	44.5974	0.180519	92.0012	0.0012987	74.619	0	89.1996	0	57.3534	0.0168831	78.7379	0	73.5626	0.00649351	109.362	0.0038961
ILMN_1781983	802.98	0	746.753	0	617.398	0	677.345	0	803.489	0	733.578	0	647.057	0	1106.01	0	741.047	0	882.854	0	1067.98	0	910.01	0	1008.89	0	860.036	0	1047.43	0	968.036	0
ILMN_2399627	115.94	0	225.255	0	132.832	0	116.525	0	60.4579	0.0519481	139.334	0	142.841	0	85.8649	0.012987	128.226	0	76.1815	0.0038961	132.095	0	164.904	0	85.886	0	97.4507	0	101.101	0	69.8654	0.0597403
ILMN_2399622	284.336	0	389.522	0	308.108	0	269.182	0	275.339	0	324.175	0	252.929	0	282.242	0	297.788	0	412.883	0	456.446	0	412.861	0	320.055	0	381.199	0	359.972	0	304.649	0
ILMN_2276598	6.93427	0.897403	9.79921	0.911688	11.5738	0.745455	7.74457	0.925974	5.01921	0.681818	8.5167	0.951948	-7.1712	0.996104	27.4344	0.703896	12.2939	0.838961	14.1524	0.963636	7.86993	0.883117	7.12854	0.903896	21.4726	0.585714	12.8924	0.877922	1.65656	0.950649	9.3397	0.911688
ILMN_1754179	1908.07	0	1822.77	0	1296.41	0	1952.81	0	1487.55	0	1547.71	0	1673.38	0	1661.16	0	1200.48	0	2457.71	0	1516.41	0	1271.89	0	2085.9	0	1821.56	0	1584.45	0	1938.05	0
ILMN_1805247	31.3104	0.048052	36.1423	0.0207792	19.9717	0.287013	23.4225	0.232467	2.35576	0.737662	21.4745	0.266234	17.1812	0.367532	47.4085	0.22987	38.7199	0.285714	31.0663	0.446753	40.6669	0.0311688	13.8091	0.603896	43.5199	0.0571429	39.8371	0.0467533	37.8091	0.0857143	55.3176	0.148052
ILMN_2415467	33.6057	0.0350649	64.8066	0	46.6733	0.0038961	47.7031	0.012987	53.2182	0.0688312	44.1127	0.00519481	33.8581	0.0441558	81.8018	0.0142857	54.6585	0.0714286	84.9331	0.0038961	78.9915	0	53.4956	0.0025974	78.4998	0.0012987	67.338	0.0012987	48.189	0.0337662	68.2762	0.0649351
ILMN_1754738	1295.91	0	1057.37	0	977.459	0	1276.29	0	1079.17	0	1070.8	0	1269.75	0	2517.39	0	1921.84	0	1926.71	0	1451.64	0	1377.06	0	1833.55	0	1042.68	0	1214.15	0	2061.69	0
ILMN_1705861	421.737	0	278.115	0	198.083	0	237.215	0	494.936	0	340.59	0	319.058	0	212.322	0	201.361	0	385.48	0	432.067	0	377.144	0	468.065	0	394.673	0	382.825	0	423.297	0
ILMN_1751345	109.444	0	159.848	0	76.6176	0	61.7595	0.0025974	47.4711	0.0961039	101.21	0	46.3668	0.0116883	57.9494	0.107792	45.1104	0.175325	55.5685	0.0285714	121.752	0	132.177	0	26.1338	0.379221	76.6136	0	80.7	0.0025974	56.6619	0.137662
ILMN_1712806	501.511	0	466.727	0	299.244	0	420.936	0	785.295	0	420.649	0	373.508	0	391.731	0	472.498	0	498.413	0	547.835	0	577.122	0	431.381	0	378.61	0	525.951	0	531.144	0
ILMN_2316173	302.831	0	345.142	0	173.885	0	121.903	0	228.57	0	244.133	0	115.811	0	101.948	0.0025974	62.136	0.0324675	105.972	0	245.395	0	233.237	0	84.6808	0	147.589	0	165.019	0	148.173	0
ILMN_1766411	275.882	0	306.787	0	190.583	0	147.332	0	177.473	0.0012987	196.333	0	146.021	0	394.686	0	665.817	0	286.524	0	366.844	0	402.696	0	361.88	0	586.177	0	457.695	0	336.976	0
ILMN_2120273	353.984	0	427.563	0	342.772	0	290.318	0	314.639	0	297.919	0	335.377	0	1003.19	0	1549.03	0	610.336	0	674.274	0	577.317	0	1036.68	0	1066.17	0	848.513	0	645.968	0
ILMN_1768610	23.2923	0.184416	25.514	0.153247	12.2814	0.707792	18.5332	0.455844	-2.21268	0.81948	18.1591	0.435065	16.9254	0.374026	53.9828	0.144156	25.6979	0.584416	28.9463	0.516883	10.3751	0.812987	11.8526	0.711688	25.2642	0.414286	41.2912	0.0363636	16.0415	0.58961	31.4732	0.531169
ILMN_1815306	327.744	0	339.085	0	351.119	0	367.205	0	397.247	0	390.638	0	393.325	0	165.564	0	112.498	0.0012987	148.683	0	159.114	0	210.467	0	177.221	0	207.615	0	162.711	0	212.317	0
ILMN_2359211	217.664	0	346.043	0	221.564	0	179.24	0	220.675	0.0012987	245.322	0	211.63	0	55.2635	0.133766	36.4477	0.338961	71.5598	0.00519481	92.6209	0	86.1414	0	65.73	0.00779221	87.646	0	50.9231	0.0285714	87.5282	0.0181818
ILMN_1673108	12.3535	0.68052	21.0729	0.28961	10.9278	0.783117	19.1233	0.425974	43.9252	0.123377	14.6018	0.667532	13.8623	0.509091	24.4571	0.753247	9.93624	0.884416	42.4612	0.128571	12.0278	0.757143	16.765	0.428571	15.0577	0.8	15.464	0.793507	32.5632	0.164935	33.2657	0.492208
ILMN_1803779	557.878	0	557.236	0	386.771	0	308.56	0	437.759	0	539.356	0	354.362	0	477.113	0	310.654	0	568.57	0	460.783	0	413.921	0	493.46	0	403.679	0	581.958	0	498.003	0
ILMN_1681998	565.012	0	465.167	0	353.259	0	320.011	0	664.359	0	503.735	0	388.347	0	395.455	0	372.867	0	472.148	0	440.857	0	400.861	0	365	0	414.76	0	437.659	0	503.268	0
ILMN_2331735	503.945	0	495.694	0	336.196	0	211.492	0	384.919	0	380.909	0	242.507	0	276.062	0	248.057	0	354.185	0	501.207	0	370.61	0	251.174	0	418.002	0	351.335	0	304.73	0
ILMN_1699598	1790.99	0	1508.94	0	1219.82	0	1346.36	0	1989.79	0	1576.4	0	1148.69	0	831.596	0	914.389	0	1341.58	0	1133.41	0	1014.89	0	820.609	0	890.763	0	907.678	0	1142.19	0
ILMN_2402798	2257.47	0	1695.24	0	1473.02	0	1196.82	0	1891.55	0	2144.72	0	1164.95	0	971.156	0	970.357	0	1549.03	0	1396.39	0	1302.22	0	981.521	0	1167.34	0	1034.67	0	1320.83	0
ILMN_1662426	2209.37	0	2134.98	0	1094.5	0	785.659	0	1964.88	0	2033.56	0	1124.28	0	1143.94	0	1089.57	0	1161.2	0	2051.99	0	1882.45	0	793.627	0	1377.3	0	1288.53	0	1135.64	0
ILMN_1809957	9619.19	0	7302.91	0	6090.09	0	5659.38	0	11532.3	0	7661.08	0	8002.05	0	12063.1	0	10111.9	0	10823.7	0	10011.5	0	9707.12	0	9589.14	0	7005.32	0	8627.92	0	12371.8	0
ILMN_1768867	1939.16	0	3258.83	0	2046.31	0	2082.84	0	1183.1	0	1883.48	0	1394.04	0	910.598	0	1115.85	0	804.252	0	1102.47	0	1157.66	0	939.853	0	991.288	0	1425.55	0	999.122	0
ILMN_1679256	810.781	0	830.097	0	653.606	0	811.276	0	817.932	0	869.917	0	687.287	0	712.997	0	612.615	0	918.706	0	642.742	0	809.567	0	725.856	0	872.374	0	615.707	0	599.056	0
ILMN_2284667	10.7486	0.749351	26.476	0.119481	12.2011	0.718182	18.312	0.467533	16.8091	0.477922	26.0168	0.11039	16.4888	0.38961	37.6096	0.446753	36.4409	0.338961	30.9971	0.448052	14.5571	0.64026	24.5716	0.153247	17.2887	0.741558	29.3545	0.179221	24.2395	0.333766	25.4914	0.679221
ILMN_1764945	975.093	0	942.359	0	943.746	0	931.975	0	1049.03	0	851.346	0	886.214	0	1404.94	0	1043.35	0	1083.8	0	1034.89	0	1002.49	0	1046.26	0	877.225	0	1057.1	0	1040.18	0
ILMN_2390114	898.171	0	980.623	0	1010.32	0	1170.62	0	1069.26	0	878.185	0	930.723	0	1393.4	0	1041.05	0	1098.82	0	897.238	0	1062.86	0	1089.35	0	982.245	0	965.53	0	1021.57	0
ILMN_2362122	192.336	0	216.967	0	177.934	0	78.1204	0.0025974	237.934	0	162.167	0	176.807	0	199.36	0	299.847	0	176.383	0	350.099	0	376.475	0	160.835	0	331.096	0	398.256	0	180.685	0
ILMN_1667086	312.136	0	301.269	0	219.276	0	172.4	0	342.383	0	204.885	0	230.923	0	346.384	0	495.769	0	307.655	0	463.158	0	584.788	0	268.514	0	505.781	0	566.581	0	334.603	0
ILMN_1701774	19.8891	0.303896	7.6096	0.963636	17.5428	0.411688	16.518	0.561039	38.849	0.171429	10.4595	0.896104	1.42506	0.920779	16.4	0.91039	-1.95491	0.979221	22.2355	0.78052	6.92852	0.905195	6.88811	0.911688	12.5281	0.875325	13.7689	0.854545	17.7633	0.535065	6.68067	0.928571
ILMN_1676946	609.555	0	508.243	0	623.27	0	770.896	0	445.295	0	559.661	0	418.709	0	705.581	0	887.386	0	918.055	0	688.284	0	631.754	0	807.452	0	637.89	0	797.8	0	557.221	0
ILMN_2311761	147.654	0	208.306	0	209.595	0	137.693	0	169.771	0.0012987	189.667	0	198.499	0	91.2917	0.00909091	178.036	0	106.278	0	192.68	0	209.022	0	78.723	0.0012987	149.77	0	193.731	0	69.7809	0.0597403
ILMN_1731596	303.927	0	227.99	0	226.706	0	210.919	0	329.279	0	212.396	0	221.529	0	366.384	0	375.068	0	330.493	0	286.187	0	262.192	0	247.848	0	166.077	0	265.035	0	299.529	0
ILMN_1669377	469.567	0	462.476	0	451.336	0	677.19	0	519.196	0	506.325	0	625.051	0	578.24	0	633.763	0	513.195	0	415.408	0	400.568	0	560.347	0	552.021	0	648.483	0	503.241	0
ILMN_1754531	163.283	0	246.417	0	216.55	0	210.499	0	162.278	0.0012987	196.102	0	204.361	0	133.363	0.0012987	192.575	0	188.523	0	272.776	0	219.748	0	182.034	0	217.493	0	174.072	0	117.93	0.0012987
ILMN_1779512	198.673	0	138.374	0	128.392	0	173.589	0	170.214	0.0012987	185.207	0	137.645	0	241.353	0	173.879	0	211.95	0	144.263	0	144.951	0	229.632	0	180.987	0	208.059	0	201.704	0
ILMN_1760466	21.9149	0.231169	17.0686	0.51039	19.049	0.34026	18.9571	0.432468	19.2514	0.435065	25.4505	0.127273	23.6149	0.166234	55.2839	0.133766	30.2462	0.479221	46.191	0.0844156	30.7625	0.122078	24.3729	0.157143	24.0073	0.47013	30.3141	0.158442	20.3017	0.463636	52.8828	0.174026
ILMN_1659463	189.99	0	226.068	0	198.603	0	225.13	0	219.466	0.0012987	210.776	0	241.149	0	385.015	0	445.273	0	257.373	0	257.82	0	343.959	0	352.132	0	392.255	0	301.897	0	382.537	0
ILMN_2344798	20.9413	0.258442	21.9496	0.251948	20.1953	0.271429	37.2592	0.0324675	26.1322	0.325974	28.1374	0.0714286	25.7406	0.122078	36.6369	0.468831	36.9935	0.324675	32.8618	0.374026	31.6545	0.109091	36.5944	0.0285714	21.7036	0.571429	29.1691	0.187013	27.6809	0.246753	27.1252	0.645455
ILMN_2182656	7.99207	0.868831	10.3964	0.892208	1.01533	0.997403	6.51497	0.942857	-11.9285	0.931169	13.5784	0.722078	2.78973	0.897403	36.4086	0.479221	11.429	0.854545	21.8876	0.788312	9.30689	0.845455	5.86013	0.923377	11.4797	0.898701	16.0738	0.771429	21.526	0.41948	6.42615	0.92987
ILMN_1668285	12.306	0.684416	22.7924	0.220779	17.6348	0.407792	28.9367	0.101299	6.16784	0.661039	18.9865	0.392208	20.0399	0.250649	45.1205	0.258442	42.2368	0.224675	22.9985	0.750649	21.5845	0.336364	23.0848	0.190909	26.4414	0.367532	16.095	0.766234	26.3763	0.277922	62.8955	0.0935065
ILMN_1723626	69.3033	0.0012987	83.9525	0	82.1179	0	81.5219	0.0012987	30.2884	0.275325	78.7715	0	39.0096	0.0233766	74.4986	0.025974	96.851	0.0038961	84.2845	0.0038961	73.4753	0	76.376	0.0012987	130.8	0	138.077	0	78.3528	0.0038961	97.5962	0.00909091
ILMN_2270491	18.8637	0.348052	32.8142	0.0337662	13.1618	0.67013	17	0.537662	20.2428	0.422078	20.0491	0.327273	18.0583	0.328571	48.896	0.209091	38.9084	0.279221	35.8133	0.280519	19.4531	0.41948	17.2437	0.409091	26.581	0.363636	35.7221	0.0805195	24.588	0.324675	56.3552	0.138961
ILMN_2364928	241.503	0	191.552	0	111.676	0	141.316	0	237.8	0	176.422	0	130.677	0	192.365	0	119.556	0.0012987	191.962	0	192.829	0	137.192	0	210.983	0	185.75	0	113.223	0	154.584	0
ILMN_1686610	523.898	0	305.312	0	332.965	0	424.656	0	516.357	0	363.522	0	514.664	0	621.573	0	523.817	0	550.38	0	485.329	0	422.113	0	391.5	0	337.179	0	634.205	0	724.063	0
ILMN_1769918	96.3443	0	71.0268	0	63.7666	0.0012987	72.7608	0.0025974	44.76	0.115584	81.7713	0	39.105	0.0233766	103.172	0.0025974	100.571	0.0038961	132.832	0	120.689	0	123.477	0	121.912	0	121.394	0	88.9516	0	97.8888	0.00909091
ILMN_1796271	4.04474	0.964935	6.55335	0.976623	8.31607	0.884416	10.8015	0.822078	10.9718	0.576623	3.09773	0.998701	-6.5787	0.996104	0.642787	0.992208	3.35524	0.95974	20.2228	0.835065	0.746554	0.98961	1.2364	0.985714	1.72043	0.996104	6.73854	0.984416	-5.59701	0.98961	-18.1761	1
ILMN_1699646	17.9393	0.397403	25.1164	0.161039	12.725	0.694805	34.3095	0.0428571	19.7951	0.424675	21.3282	0.271429	13.2041	0.541558	26.1025	0.724675	5.09709	0.941558	15.6041	0.937662	29.6493	0.131169	26.4865	0.116883	20.2848	0.636364	14.9491	0.806493	16.418	0.579221	27.0164	0.646753
ILMN_1801710	141.329	0	276.073	0	224.726	0	280.188	0	114.882	0.00779221	143.537	0	252.434	0	100.914	0.0025974	105.876	0.0025974	78.1152	0.0038961	70.3755	0	91.0037	0	65.7881	0.00779221	67.3586	0.0012987	42.8454	0.0506494	45.922	0.266234
ILMN_3251699	20.5791	0.280519	22.1323	0.245454	17.9194	0.394805	24.3318	0.205195	10.4568	0.581818	15.9494	0.581818	15.3554	0.441559	54.9727	0.136364	44.4733	0.181818	36.6557	0.255844	26.3027	0.2	22.2451	0.218182	27.8967	0.318182	27.1434	0.238961	14.237	0.645455	51.887	0.179221
ILMN_1716790	15.7707	0.519481	30.0911	0.0597403	23.618	0.142857	21.9292	0.290909	7.22279	0.64026	24.6563	0.148052	16.8099	0.376623	47.9593	0.222078	33.3922	0.415584	20.3849	0.82987	24.0543	0.263636	18.2009	0.363636	28.7775	0.3	32.8335	0.11039	11.5386	0.731169	33.8387	0.487013
ILMN_1740772	2821.34	0	2149.01	0	2310.22	0	2779.67	0	3266.65	0	2725.41	0	2739.71	0	2434.02	0	2162.59	0	2705.26	0	1911.59	0	1980.38	0	3000.18	0	1857.47	0	3606.15	0	3262.48	0
ILMN_2320513	1070.97	0	891.854	0	1156.76	0	1362.76	0	1429.51	0	1205.17	0	1263.23	0	810.568	0	559.446	0	1070.41	0	649.192	0	875.751	0	1033.97	0	731.149	0	1143.34	0	925.557	0
ILMN_1662668	38.0437	0.0181818	30.7887	0.0545455	25.3259	0.102597	40.1637	0.0233766	60.4006	0.0519481	23.0842	0.194805	7.22898	0.777922	55.6827	0.131169	71.9901	0.0207792	44.034	0.103896	43.8047	0.0220779	41.5829	0.00909091	53.5122	0.0220779	38.1221	0.061039	60.3663	0.0142857	46.4442	0.258442
ILMN_1659950	79.7364	0	92.5496	0	66.3718	0.0012987	82.6887	0.0012987	83.1668	0.0233766	72.3641	0	56.1759	0.0038961	285.967	0	154.735	0	163.31	0	106.021	0	79.84	0.0012987	263.404	0	187.678	0	141.197	0	139.05	0
ILMN_1656951	91.5897	0	86.725	0	114.665	0	159.05	0	74.1895	0.0298701	83.1386	0	128.599	0	328.14	0	318.43	0	602.519	0	531.962	0	523.761	0	371.604	0	945.726	0	212.445	0	233.788	0
ILMN_1689431	15.5278	0.528571	21.1935	0.280519	14.3103	0.590909	15.5708	0.58961	-0.235887	0.774026	23.3468	0.188312	33.9367	0.0428571	41.6727	0.335065	30.5807	0.475325	26.8351	0.602597	22.0527	0.320779	24.0983	0.164935	31.8093	0.223377	24.6828	0.324675	22.2857	0.4	44.0951	0.296104
ILMN_1708833	65.5724	0.0012987	33.4372	0.0324675	68.7705	0.0012987	63.6341	0.0025974	49.6386	0.0831169	68.9022	0	65.4783	0.0012987	53.4216	0.149351	50.4007	0.118182	39.2414	0.177922	27.4562	0.175325	12.4495	0.681818	23.1984	0.507792	18.8501	0.631169	55.4456	0.0220779	34.9279	0.468831
ILMN_1740052	61.9156	0.0025974	85.2065	0	62.4169	0.0012987	107.379	0	149.98	0.0012987	57.5366	0.0025974	99.0673	0	179.966	0	92.6624	0.00649351	176.754	0	98.1023	0	78.3919	0.0012987	184.766	0	108.115	0	150.747	0	188.165	0
ILMN_1718023	2401.86	0	2431.51	0	2247.86	0	1969.85	0	2710.15	0	2464	0	2095.51	0	1860.7	0	1956.34	0	1931.52	0	2250.97	0	2040.65	0	1737.39	0	2407.56	0	2118.35	0	2181.68	0
ILMN_2319344	1068.42	0	1137.64	0	1307.22	0	1143.83	0	891.747	0	934.85	0	1076.83	0	428.27	0	631.326	0	435.226	0	845.053	0	722.503	0	514.148	0	845.698	0	746.706	0	459.948	0
ILMN_1661886	2905.04	0	3370.59	0	3579.26	0	2774.89	0	3029.41	0	2748.23	0	2956.25	0	1412.16	0	1946.63	0	1045.22	0	1756.44	0	1850.77	0	1658.42	0	2247.99	0	2087.61	0	1513.78	0
ILMN_1652505	286.651	0	190.7	0	296.536	0	281.55	0	261.823	0	251.883	0	341.975	0	215.55	0	148.69	0	208.805	0	196.818	0	232.597	0	190.467	0	181.323	0	248.081	0	282.786	0
ILMN_1658472	2158.74	0	1695.55	0	2001.47	0	2050.83	0	2508.63	0	2033.97	0	2235.01	0	1162.98	0	1288.15	0	1625.48	0	1403.26	0	1188.25	0	1261.32	0	1262.16	0	1630.88	0	1370.25	0
ILMN_2398388	361.031	0	360.502	0	459.372	0	451.181	0	363.819	0	451.668	0	500.681	0	386.18	0	388.026	0	499.94	0	401.139	0	370.081	0	491.622	0	409.186	0	419.1	0	430.168	0
ILMN_1767816	508.31	0	334.25	0	471.091	0	467.45	0	747.138	0	355.207	0	487.938	0	437.401	0	674.482	0	859.417	0	1030.25	0	831.893	0	470.262	0	494.847	0	704.682	0	556.073	0
ILMN_1815051	583.68	0	723.973	0	761.704	0	651.207	0	475.275	0	623.573	0	519.361	0	408.659	0	789.647	0	388.323	0	659.327	0	643.247	0	700.194	0	811.153	0	597.976	0	383.848	0
ILMN_1793598	300.195	0	390.562	0	303.642	0	315.526	0	222.512	0.0012987	408.391	0	230.436	0	125.332	0.0012987	249.416	0	136.518	0	384.542	0	402.58	0	132.741	0	242.613	0	302.028	0	107.748	0.00519481
ILMN_2128293	173.895	0	236.837	0	250.508	0	254.744	0	121.437	0.00649351	240.623	0	190.674	0	69.9732	0.0415584	109.228	0.0012987	110.462	0	162.402	0	203.326	0	118.039	0	156.559	0	109.981	0	52.4924	0.176623
ILMN_1788135	111.985	0	94.8875	0	47.6006	0.0038961	37.2458	0.0324675	73.5631	0.0298701	75.7127	0	30.9274	0.0714286	59.0607	0.1	77.1286	0.0155844	63.344	0.0116883	111.747	0	114.528	0	42.2225	0.0623377	90.5763	0	74.642	0.0038961	55.5533	0.148052
ILMN_1793360	209.281	0	182.439	0	170.403	0	114.434	0	210.94	0.0012987	169.962	0	140.931	0	126.681	0.0012987	108.854	0.0025974	152.615	0	244.272	0	257.37	0	133.153	0	176.297	0	191.365	0	120.031	0.0012987
ILMN_3243695	22.6121	0.205195	19.8631	0.348052	25.3284	0.102597	23.1212	0.242857	105.509	0.0142857	18.7927	0.401299	24.72	0.135065	72.5733	0.0324675	52.2805	0.0987013	13.3863	0.967533	33.3422	0.0779221	27.1593	0.107792	29.2443	0.287013	28.422	0.203896	40.2253	0.061039	49.0726	0.228571
ILMN_1808597	7.65998	0.884416	14.0519	0.709091	12.4072	0.703896	20.8093	0.345454	14.3795	0.514286	16.8395	0.515584	9.94323	0.679221	39.1629	0.401299	15.5238	0.775325	27.5489	0.568831	22.4972	0.305195	17.8667	0.377922	24.9067	0.427273	22.0007	0.453247	23.6405	0.354545	33.5333	0.488312
ILMN_1689353	18.6742	0.357143	26.2436	0.132467	30.7487	0.0376623	39.1671	0.0233766	24.3233	0.353247	27.4158	0.0844156	21.0203	0.231169	43.2544	0.293507	25.1202	0.596104	26.132	0.636364	20.5217	0.379221	15.7353	0.497403	34.8648	0.166234	28.6354	0.198701	26.6102	0.272727	38.1321	0.41039
ILMN_1700183	19.5763	0.314286	19.7794	0.349351	21.2979	0.218182	19.5322	0.4	26.9009	0.312987	14.2827	0.68961	13.6215	0.520779	57.8239	0.11039	58.1319	0.0493507	86.482	0.0025974	11.2623	0.785714	14.4626	0.577922	43.013	0.0571429	5.07571	0.996104	29.645	0.207792	72.7267	0.0441558
ILMN_2396198	728.838	0	920.41	0	712.135	0	529.071	0	539.252	0	817.447	0	481.769	0	412.634	0	373.905	0	469.069	0	848.676	0	961.673	0	558.838	0	1111.85	0	475.307	0	371.681	0
ILMN_1763834	1670.57	0	2144.98	0	1718.09	0	1655.16	0	1633.61	0	1923.91	0	1459.45	0	3459.38	0	3457.14	0	2709.95	0	2984.36	0	3184.76	0	3612.93	0	4239.03	0	2490.04	0	2926.03	0
ILMN_2081465	68.2562	0.0012987	84.8148	0	119.296	0	121.477	0	105.941	0.0142857	85.2184	0	117.761	0	65.5231	0.0623377	111.509	0.0012987	60.428	0.0142857	67.5228	0	61.7862	0.0012987	120.752	0	82.595	0	80.5456	0.0025974	64.906	0.0857143
ILMN_1710482	330.344	0	309.535	0	444.524	0	442.844	0	379.032	0	318.546	0	552.69	0	266.781	0	492.794	0	217.229	0	238.106	0	253.142	0	294.447	0	305.643	0	336.2	0	328.105	0
ILMN_1796737	120.269	0	95.2696	0	174.491	0	173.48	0	186.196	0.0012987	155.971	0	65.5776	0.0012987	35.726	0.498701	65.828	0.0220779	62.3443	0.012987	40.5029	0.0311688	40.4454	0.0142857	40.6456	0.0805195	53.82	0.00649351	30.9375	0.193506	55.5055	0.148052
ILMN_1690884	2029	0	630.407	0	1441.18	0	1488.49	0	4840.28	0	1285.94	0	3103.4	0	11849.2	0	12196.8	0	5337.5	0	1878.13	0	2033.55	0	16236.9	0	7691.19	0	3063.1	0	7643.94	0
ILMN_1729533	2147.6	0	1600.69	0	1466.62	0	1604.99	0	2493.16	0	1819.23	0	1729.19	0	2432.42	0	2477.48	0	3123.72	0	2606.77	0	2621.97	0	2320.23	0	2294.45	0	2533.51	0	2912.09	0
ILMN_1688543	4354.22	0	283.891	0	6002.94	0	4122	0	5298.27	0	1569.34	0	2337.16	0	11019	0	16855.4	0	7533.46	0	4147.83	0	4154.89	0	7015	0	5472.88	0	1171.31	0	10619.4	0
ILMN_1675706	138.783	0	21.255	0.279221	167.259	0	108.549	0	42.2878	0.138961	37.4993	0.012987	731.49	0	35.3179	0.506494	28.0779	0.524675	35.9465	0.276623	20.6106	0.374026	13.8748	0.602597	68.9516	0.00649351	21.0312	0.505195	19.2274	0.48961	19.6508	0.776623
ILMN_1754055	20.8432	0.264935	9.56403	0.918182	18.235	0.376623	23.0388	0.242857	88.3006	0.0220779	22.4977	0.218182	13.0075	0.551948	43.3784	0.293507	13.0019	0.824675	32.8727	0.374026	6.57131	0.912987	28.6075	0.0896104	35.9295	0.151948	29.2975	0.183117	11.6971	0.728571	25.0612	0.68961
ILMN_1664024	999.112	0	216.006	0	2167.06	0	1415.54	0	581.728	0	727.29	0	2859.76	0	1508.07	0	1773.59	0	344.532	0	145.309	0	178.199	0	1968.32	0	860.392	0	181.64	0	469.142	0
ILMN_1697925	22.3255	0.215584	13.5181	0.742857	8.82009	0.868831	19.5891	0.393506	-7.31137	0.888312	12.9622	0.755844	15.209	0.449351	9.13507	0.97013	26.2764	0.568831	9.24685	0.985714	12.5199	0.742857	10.7218	0.764935	12.1258	0.881818	14.4153	0.824675	16.4526	0.577922	11.9928	0.884416
ILMN_1813881	16.9799	0.449351	14.7231	0.664935	14.3548	0.58961	18.2533	0.468831	-0.860645	0.785714	19.6225	0.349351	3.2464	0.888312	36.0584	0.484416	39.1781	0.267533	41.7347	0.141558	24.1273	0.261039	25.5172	0.12987	26.4904	0.366234	16.1139	0.764935	21.9526	0.405195	61.3858	0.1
ILMN_1719143	283.919	0	175.393	0	94.6407	0	66.6088	0.0025974	77.6121	0.0272727	118.169	0	77.4149	0.0012987	50.6142	0.188312	56.6918	0.0584416	44.1222	0.101299	33.0063	0.0883117	25.5429	0.12987	53.6803	0.0220779	45.7694	0.0233766	86.7543	0.0012987	91.4711	0.0142857
ILMN_1680192	22.3138	0.215584	14.0696	0.709091	16.4848	0.477922	19.2506	0.411688	5.20145	0.679221	20.0191	0.332468	7.65468	0.764935	23.5616	0.776623	17.6761	0.736364	20.7579	0.818182	9.66935	0.835065	15.6954	0.501299	14.0974	0.832468	20.1173	0.562338	29.485	0.211688	31.337	0.536364
ILMN_2219466	29.3752	0.0662338	8.09587	0.958442	15.591	0.523377	9.02023	0.877922	3.28621	0.722078	16.3088	0.553247	26.8905	0.107792	15.4097	0.919481	5.35493	0.938961	21.7523	0.790909	13.2919	0.701299	11.4242	0.732468	16.444	0.75974	11.407	0.914286	8.3906	0.841558	32.9517	0.501299
ILMN_1675684	53.4738	0.00649351	35.3403	0.0220779	49.4841	0.0038961	42.1685	0.0181818	57.6191	0.0545455	46.2572	0.00519481	61.2911	0.0012987	47.8948	0.223377	51.465	0.107792	66.0246	0.0103896	33.4126	0.0753247	38.651	0.0194805	42.6515	0.0571429	35.192	0.087013	58.3652	0.0168831	93.7442	0.0116883
ILMN_3307651	88.2093	0	62.3233	0.0012987	47.4484	0.0038961	63.5894	0.0025974	93.5169	0.0207792	62.2248	0.0025974	50.3158	0.00909091	54.6847	0.138961	36.2768	0.344156	65.499	0.0103896	59.7239	0.0012987	51.2929	0.00519481	57.7706	0.0168831	31.4099	0.133766	60.7973	0.012987	97.3779	0.00909091
ILMN_1661572	18.6899	0.357143	16.2942	0.568831	28.3265	0.0584416	11.9308	0.78961	49.1897	0.0883117	18.181	0.433766	-0.383173	0.948052	31.2096	0.615584	9.84629	0.887013	22.9683	0.751948	14.0394	0.672727	6.3789	0.915584	15.2671	0.794805	13.1174	0.87013	18.8006	0.496104	9.06867	0.911688
ILMN_2412172	108.699	0	127.716	0	76.1697	0	83.4512	0.0012987	155.238	0.0012987	95.8479	0	74.2536	0.0012987	191.632	0	99.5999	0.0038961	169.701	0	139.616	0	141.594	0	142.849	0	145.392	0	109.941	0	231.948	0
ILMN_2296950	205.978	0	155.244	0	136.366	0	169.494	0	182.144	0.0012987	163.207	0	196.728	0	362.592	0	277.875	0	386.632	0	305.032	0	312.92	0	253.018	0	199.308	0	366.175	0	374.622	0
ILMN_1702706	28.0767	0.0805195	30.1134	0.0597403	23.7594	0.136364	37.2518	0.0324675	24.6219	0.349351	28.2106	0.0714286	23.9547	0.155844	51.5008	0.168831	20.343	0.685714	38.3756	0.201299	26.5366	0.193506	21.1123	0.253247	25.5493	0.4	28.6101	0.198701	39.458	0.0649351	26.6758	0.651948
ILMN_1710726	111.425	0	86.1821	0	73.5414	0.0012987	93.0893	0.0012987	87.4343	0.0220779	78.5447	0	78.4577	0.0012987	131.288	0.0012987	129.127	0	155.441	0	151.078	0	124.219	0	117.816	0	109.401	0	111.83	0	135.552	0.0012987
ILMN_1802106	29.766	0.061039	28.2288	0.0831169	25.2222	0.103896	24.0131	0.211688	27.2922	0.31039	23.8633	0.174026	31.2147	0.0688312	31.7576	0.607792	42.923	0.21948	24.381	0.702597	24.0941	0.263636	28.1575	0.0935065	17.5095	0.731169	20.7389	0.525974	22.6708	0.38961	39.9096	0.374026
ILMN_2232478	43.3789	0.00909091	35.0571	0.0220779	30.3116	0.0428571	39.0037	0.0233766	71.0556	0.0311688	42.4291	0.00519481	37.1039	0.0285714	74.2631	0.025974	74.7856	0.0194805	45.7538	0.0883117	29.9139	0.12987	22.3462	0.211688	41.2571	0.0753247	46.199	0.0220779	50.4462	0.0285714	13.9056	0.857143
ILMN_1664828	8.67481	0.851948	12.0967	0.814286	13.1593	0.67013	12.6674	0.744156	-1.62521	0.809091	12.4208	0.796104	9.35684	0.693507	37.75	0.44026	46.1653	0.161039	33.3129	0.355844	6.24793	0.920779	10.2836	0.785714	19.0104	0.675325	23.8065	0.367532	23.1665	0.368831	35.4312	0.461039
ILMN_1815425	12.3278	0.68052	11.0635	0.874026	11.5595	0.745455	15.5125	0.592208	26.8338	0.314286	22.4043	0.223377	8.7698	0.716883	20.493	0.845455	11.1371	0.857143	19.6524	0.853247	13.4007	0.696104	12.0008	0.711688	16.9858	0.742857	25.9331	0.280519	8.90314	0.823377	11.3553	0.893506
ILMN_1789007	1522.34	0	1043.92	0	974.724	0	1100.68	0	2028.75	0	1541.39	0	2686.75	0	2792.1	0	3279.69	0	1865.92	0	1032.73	0	1804.02	0	3078.73	0	1470.94	0	820.116	0	2942.34	0
ILMN_1802923	15.4919	0.531169	25.2991	0.157143	30.846	0.0363636	32.2791	0.0558442	21.8434	0.38961	25.4055	0.127273	24.1424	0.150649	55.0373	0.135065	52.5492	0.0948052	37.8689	0.214286	38.2014	0.0441558	20.5705	0.274026	82.3506	0	34.0228	0.0909091	47.0693	0.0363636	67.3388	0.074026
ILMN_1722070	185.708	0	96.1328	0	143.869	0	174.338	0	441.638	0	186.238	0	242.537	0	1659.41	0	2138.45	0	763.08	0	413.265	0	411.599	0	1736.7	0	1600.32	0	187.2	0	774.334	0
ILMN_1765605	28.5189	0.0753247	12.6499	0.779221	22.6517	0.174026	24.4131	0.205195	13.6084	0.535065	25.6944	0.119481	21.7061	0.211688	47.7477	0.224675	46.0716	0.161039	32.2404	0.398701	16.7977	0.522078	8.89738	0.845455	27.8024	0.318182	31.2961	0.135065	33.4979	0.145454	50.113	0.21039
ILMN_1780170	45.0057	0.00909091	29.4568	0.0701299	35.392	0.0207792	25.9629	0.167533	-5.73583	0.863636	54.4854	0.0025974	12.3276	0.574026	3.33398	0.985714	31.2133	0.462338	18.7857	0.877922	12.397	0.746753	4.23874	0.946753	10.4489	0.924675	16.9192	0.720779	-6.77858	0.992208	3.3864	0.951948
ILMN_1740938	4860.86	0	5383.63	0	5014.11	0	4241.22	0	4211.37	0	5319.08	0	7438.59	0	10687.6	0	9666.2	0	8214.23	0	3940.2	0	4396.81	0	10879.3	0	5356.71	0	5028.66	0	10677.1	0
ILMN_1809311	48.0989	0.00649351	23.9381	0.201299	30.1799	0.0428571	50.8527	0.00909091	30.4963	0.272727	47.4412	0.00519481	61.1636	0.0012987	88.8762	0.0103896	70.1709	0.0207792	91.7161	0.0012987	49.1434	0.00779221	44.3472	0.00779221	79.7867	0	55.92	0.00649351	38.6842	0.074026	82.781	0.0233766
ILMN_1761511	6.85857	0.9	13.3472	0.754545	13.385	0.646753	18.196	0.474026	-5.41301	0.862338	15.6588	0.6	18.2079	0.318182	26.1293	0.723377	55.2449	0.0701299	61.4955	0.012987	59.6504	0.0012987	55.0415	0.0025974	68.4286	0.00779221	114.072	0	160.544	0	19.707	0.775325
ILMN_1761793	10.6695	0.750649	9.05316	0.935065	8.84489	0.868831	11.075	0.811688	0.75758	0.75974	12.6024	0.783117	5.65341	0.820779	20.9494	0.84026	15.3196	0.78052	20.283	0.833766	7.26666	0.896104	10.1161	0.797403	13.3015	0.854545	12.3568	0.894805	11.679	0.728571	-10.8049	0.994805
ILMN_1688631	7.06304	0.892208	13.014	0.762338	7.11428	0.923377	25.6625	0.171429	28.4321	0.293507	20.1403	0.319481	25.488	0.124675	36.4747	0.474026	25.5117	0.58961	25.0726	0.674026	11.0977	0.794805	14.3621	0.583117	20.5808	0.628571	23.7994	0.367532	16.675	0.566234	27.4326	0.637662
ILMN_2325338	68.064	0.0012987	65.603	0	43.8764	0.0038961	77.3888	0.0025974	85.6994	0.0220779	67.8696	0	54.481	0.0038961	90.9437	0.00909091	116.263	0.0012987	93.409	0.0012987	69.5225	0	73.9931	0.0012987	43.9785	0.0545455	33.7854	0.0909091	109.145	0	131.536	0.0012987
ILMN_2325337	93.7953	0	73.4864	0	44.3827	0.0038961	81.6836	0.0012987	63.5437	0.0467533	59.0216	0.0025974	83.7591	0	95.5497	0.00519481	64.9955	0.0220779	127.447	0	97.1435	0	89.3811	0	41.9049	0.0662338	33.1013	0.105195	96.7113	0	149.544	0
ILMN_1706582	10.6553	0.753247	9.15877	0.928571	7.97723	0.893506	10.1574	0.84026	-5.56846	0.862338	18.2212	0.431169	-1.12764	0.961039	22.5239	0.801299	7.26325	0.922078	26.8291	0.602597	1.10947	0.983117	0.960195	0.985714	20.207	0.638961	10.1206	0.942857	-1.23374	0.976623	-12.2802	0.997403
ILMN_2248822	19.1658	0.327273	12.8454	0.771429	14.5617	0.574026	8.29731	0.901299	4.93587	0.683117	13.7149	0.712987	19.9727	0.255844	27.6326	0.697403	26.4718	0.561039	39.3389	0.175325	13.5742	0.685714	25.3414	0.137662	25.4244	0.409091	9.09864	0.967533	25.928	0.28961	24.459	0.697403
ILMN_2283195	10.6054	0.755844	4.90129	0.98961	10.5048	0.8	6.30997	0.950649	-11.9052	0.931169	8.00958	0.962338	-0.222265	0.946753	19.6254	0.868831	-10.7229	0.997403	8.23787	0.988312	-2.07703	0.996104	4.39453	0.946753	2.31982	0.993506	12.0031	0.905195	-5.40374	0.98961	-7.88164	0.990909
ILMN_1756862	33.4454	0.0350649	51.6311	0.0025974	39.6761	0.0116883	60.5303	0.0038961	55.7999	0.0597403	53.2	0.0025974	54.4766	0.0038961	67.9057	0.0493507	54.2358	0.0727273	67.0323	0.0103896	47.4152	0.0103896	43.1252	0.00909091	70.3788	0.00649351	44.3077	0.025974	86.2278	0.0012987	69.6562	0.0623377
ILMN_2369144	18.5828	0.363636	15.8994	0.588312	9.7832	0.836364	25.2374	0.185714	42.3191	0.138961	28.3566	0.0701299	31.2068	0.0688312	44.8234	0.264935	28.015	0.524675	37.4328	0.228571	29.5603	0.133766	12.233	0.692208	39.1557	0.109091	20.8769	0.512987	51.3529	0.0285714	45.0712	0.284416
ILMN_1704682	10.1724	0.792208	16.7717	0.533766	18.2347	0.376623	20.5703	0.355844	-2.34	0.81948	19.0359	0.38961	15.0834	0.458442	43.9873	0.280519	72.319	0.0207792	22.1081	0.785714	24.2246	0.25974	6.46124	0.915584	18.5971	0.688312	33.637	0.0909091	25.5785	0.296104	10.1965	0.903896
ILMN_1779070	30.1782	0.0597403	23.4891	0.212987	18.258	0.375325	17.6349	0.505195	2.05984	0.738961	19.831	0.34026	19.1397	0.283117	43.469	0.292208	53.0806	0.0896104	47.5102	0.0753247	29.9662	0.12987	21.8615	0.22987	42.6637	0.0571429	25.7263	0.285714	36.7058	0.0948052	55.1354	0.151948
ILMN_1676177	12.3091	0.684416	13.4509	0.749351	11.1619	0.767532	13.556	0.68961	-15.4144	0.957143	19.6776	0.346753	14.0545	0.502597	27.5184	0.7	33.5902	0.406494	38.0231	0.21039	3.21132	0.963636	5.97693	0.918182	22.4666	0.54026	22.0055	0.453247	20.9891	0.436364	44.5663	0.287013
ILMN_1687201	31.9167	0.0428571	28.384	0.0805195	40.1391	0.00909091	18.1897	0.474026	35.9841	0.193506	28.0645	0.0714286	33.8498	0.0441558	73.6478	0.0298701	95.3448	0.0038961	54.4501	0.0324675	30.9451	0.118182	32.0942	0.0506494	55.9668	0.0181818	31.4585	0.132467	56.9494	0.0207792	99.2283	0.00649351
ILMN_1723522	20.4197	0.285714	23.8829	0.201299	35.5423	0.0207792	20.6452	0.354545	34.5969	0.212987	27.9898	0.0714286	27.7987	0.0987013	39.7101	0.384416	12.7387	0.836364	40.9778	0.154546	21.8141	0.32987	32.6314	0.0467533	31.0339	0.238961	41.5577	0.0363636	28.5366	0.224675	51.4744	0.181818
ILMN_1731941	321.872	0	89.1989	0	267.196	0	233.019	0	288.67	0	217.704	0	81.0038	0	443.713	0	590.399	0	192.239	0	260.205	0	235.436	0	608.927	0	588.881	0	121.384	0	393.24	0
ILMN_1721623	259.197	0	296.665	0	204.422	0	224.62	0	330.337	0	226.638	0	266.745	0	361.625	0	531.016	0	360.794	0	593.678	0	532.522	0	299.316	0	461.257	0	356.566	0	300.634	0
ILMN_1777483	49.9333	0.00649351	50.8777	0.0025974	55.0229	0.0012987	60.3269	0.0038961	57.4145	0.0558442	45.668	0.00519481	49.6437	0.0103896	96.0579	0.00519481	134.866	0	84.3142	0.0038961	88.3045	0	75.4506	0.0012987	96.4376	0	63.2576	0.0025974	80.9698	0.0025974	64.1268	0.0883117
ILMN_2404065	814.356	0	972.67	0	794.574	0	515.274	0	570.935	0	625.066	0	589.272	0	220.401	0	274.975	0	168.883	0	698.058	0	769.845	0	166.739	0	363.287	0	705.582	0	150.194	0
ILMN_1653283	47.4637	0.00649351	55.8814	0.0025974	51.8443	0.0025974	44.0291	0.0155844	31.6155	0.254545	57.9793	0.0025974	79.9887	0	53.0311	0.157143	59.6224	0.0428571	59.8846	0.0155844	53.029	0.0012987	61.8518	0.0012987	35.7148	0.153247	34.7931	0.087013	64.0951	0.00909091	77.7706	0.0363636
ILMN_2404063	713.369	0	632.837	0	707.463	0	456.008	0	569.833	0	567.304	0	623.533	0	348.813	0	506.195	0	206.733	0	730.704	0	581.025	0	200.157	0	411.151	0	775.201	0	319.955	0
ILMN_1694875	33.3306	0.0350649	57.7128	0.0025974	29.2387	0.0532468	25.6153	0.174026	7.33329	0.64026	34.1573	0.0220779	30.5	0.0753247	74.8052	0.025974	57.2335	0.0532468	45.9817	0.0844156	30.795	0.122078	38.794	0.0168831	35.335	0.161039	27.6298	0.222078	38.8914	0.0727273	59.6568	0.109091
ILMN_2149766	819.741	0	965.491	0	762.381	0	786.54	0	868.764	0	1015.26	0	828.696	0	916.429	0	1403.34	0	859.202	0	1099.95	0	1299.44	0	913.147	0	1343.71	0	1255.22	0	922.423	0
ILMN_1763730	321.726	0	343.074	0	417.37	0	442.14	0	472.581	0	376.373	0	454.169	0	460.08	0	535.772	0	277.759	0	263.047	0	397.495	0	398.923	0	383.91	0	350	0	300.409	0
ILMN_1765076	879.503	0	976.056	0	948.841	0	865.886	0	978.459	0	1009.84	0	962.219	0	1348.29	0	1983.71	0	1667.34	0	2059.02	0	1743.71	0	1861.97	0	2467.57	0	1376.94	0	1210.88	0
ILMN_1686011	13.0705	0.646753	15.1861	0.623377	18.4687	0.363636	23.5514	0.222078	13.766	0.532467	18.3445	0.424675	9.69516	0.681818	39.8111	0.38052	15.3145	0.78052	20.5843	0.823377	16.8612	0.519481	21.6011	0.236364	24.7601	0.431169	19.9875	0.564935	5.6636	0.893506	32.8711	0.502597
ILMN_1722491	1058.18	0	784.529	0	881.255	0	675.086	0	1111.2	0	811.863	0	954.883	0	813.532	0	606.89	0	1000.38	0	813.631	0	660.168	0	617.794	0	691.993	0	772.318	0	848.236	0
ILMN_1726410	865.499	0	664.384	0	665.668	0	423.926	0	870.766	0	669.181	0	731.216	0	324.743	0	284.719	0	552.119	0	353.578	0	352.493	0	278.932	0	296.066	0	416.806	0	494.219	0
ILMN_2317348	974.897	0	911.168	0	1099.6	0	1184.55	0	842.412	0	933.053	0	1002.29	0	678.279	0	595.018	0	779.013	0	880.217	0	754.794	0	744.347	0	935.881	0	659.636	0	632.669	0
ILMN_2260058	22.1999	0.21948	23.3145	0.212987	21.533	0.202597	22.0465	0.287013	-3.96677	0.845455	13.6345	0.716883	11.4825	0.606494	26.7358	0.714286	24.3942	0.609091	21.5905	0.793507	6.43081	0.915584	12.1782	0.697403	9.36423	0.938961	8.3981	0.975325	1.15108	0.954545	6.99097	0.925974
ILMN_1726752	768.08	0	725.347	0	800.184	0	804.875	0	837.14	0	871.282	0	695.808	0	429.73	0	464.622	0	530.261	0	571.986	0	530.009	0	432.766	0	512.202	0	416.348	0	425.287	0
ILMN_1776857	31.3163	0.048052	19.4791	0.366234	20.1028	0.275325	24.9434	0.193506	23.6636	0.364935	23.1827	0.192208	24.6899	0.135065	34.2107	0.542857	32.4419	0.431169	42.2326	0.135065	27.2087	0.181818	31.39	0.0558442	35.6475	0.155844	36.8756	0.0662338	24.9642	0.312987	50.9039	0.190909
ILMN_1681103	21.6782	0.235065	17.53	0.477922	15.9325	0.507792	22.8402	0.254545	-3.33876	0.833766	18.1277	0.436364	23.0244	0.180519	37.3694	0.454545	38.0854	0.302597	43.6174	0.106494	12.8662	0.724675	13.2713	0.636364	33.3342	0.202597	28.3169	0.207792	20.836	0.444156	16.864	0.812987
ILMN_2090004	47.0349	0.00779221	28.4969	0.0779221	29.4343	0.0493507	30.4093	0.074026	33.8802	0.223377	31.5816	0.0363636	31.5579	0.061039	1423.44	0	696.098	0	1440.02	0	1735.83	0	1686.35	0	2215.36	0	1713.42	0	6039.64	0	2426.46	0
ILMN_1762606	177.15	0	190.021	0	197.621	0	193.289	0	258.205	0	202.174	0	228.792	0	220.593	0	242.737	0	186.288	0	194.072	0	162.464	0	153.331	0	158.67	0	261.831	0	158.834	0
ILMN_1757036	101.546	0	34.2132	0.0272727	38.3079	0.0155844	56.1372	0.00519481	29.3066	0.280519	73.7171	0	37.8947	0.0272727	105.2	0.0025974	108.617	0.0025974	116.723	0	136.393	0	204.894	0	108.945	0	49.613	0.012987	245.034	0	133.158	0.0012987
ILMN_3246595	45.0124	0.00909091	34.4925	0.025974	32.5928	0.0298701	16.5033	0.561039	36.3284	0.18961	48.4792	0.0038961	18.072	0.327273	26.0886	0.724675	28.3217	0.518182	39.0335	0.184416	30.7771	0.122078	31.7189	0.0532468	28.2916	0.306493	31.3769	0.133766	41.1774	0.0571429	50.2388	0.207792
ILMN_1732149	12.8588	0.655844	23.4162	0.212987	631.973	0	247.909	0	18.8208	0.444156	17.0419	0.502597	218.229	0	42.5923	0.311688	31.2204	0.461039	23.6601	0.723377	15.8142	0.568831	8.15979	0.871429	14.276	0.831169	15.28	0.801299	5.70606	0.893506	26.6686	0.651948
ILMN_1651574	50.1456	0.00649351	21.0682	0.28961	36.2899	0.0207792	45.6048	0.0142857	36.937	0.185714	29.6119	0.0571429	46.222	0.0116883	61.7456	0.0805195	40.5975	0.246753	52.7231	0.038961	39.4744	0.0376623	42.5969	0.00909091	66.6833	0.00779221	40.5994	0.038961	126.549	0	69.9018	0.0597403
ILMN_1676649	17.3583	0.432468	23.1332	0.215584	17.0912	0.42987	11.082	0.811688	2.81051	0.728571	32.3051	0.025974	12.0683	0.585714	34.2754	0.54026	26.0347	0.575325	32.078	0.403896	15.8115	0.568831	18.9351	0.333766	23.0169	0.511688	24.9683	0.319481	9.1165	0.81948	-5.51872	0.98961
ILMN_1747683	27.1566	0.0948052	49.4999	0.0025974	31.1284	0.0324675	21.324	0.323377	-9.96625	0.91039	34.4612	0.0220779	18.735	0.298701	32.4492	0.584416	30.7827	0.471429	24.0965	0.71039	18.7813	0.44026	32.8589	0.0454546	26.7915	0.357143	53.461	0.00649351	12.5598	0.696104	27.4604	0.633766
ILMN_1807036	2.18689	0.983117	15.2273	0.622078	6.93463	0.92987	11.2451	0.806493	-19.3023	0.979221	8.62448	0.950649	6.91081	0.78961	19.5427	0.868831	-3.19755	0.980519	15.8497	0.936364	1.64354	0.979221	11.2958	0.736364	2.03678	0.994805	12.208	0.9	-2.99921	0.983117	-0.75593	0.971429
ILMN_1666519	21.6146	0.236364	22.2393	0.237662	15.9898	0.503896	24.7697	0.196104	51.3279	0.0766234	19.4505	0.364935	4.92053	0.846753	26.4996	0.720779	-5.1353	0.984416	29.4211	0.5	12.9178	0.724675	2.62128	0.97013	13.1351	0.85974	11.6721	0.911688	9.69533	0.798701	22.9881	0.723377
ILMN_1786381	29.9518	0.061039	27.3355	0.103896	18.3114	0.374026	27.227	0.136364	4.53809	0.690909	23.1393	0.194805	6.61007	0.798701	45.4129	0.254545	29.1506	0.498701	28.9908	0.514286	16.8088	0.522078	3.20608	0.961039	13.9721	0.833766	26.3041	0.267533	14.3624	0.641559	15.0778	0.841558
ILMN_1738494	34.036	0.0337662	29.7129	0.0649351	32.0254	0.0298701	28.215	0.118182	35.4848	0.201299	41.5339	0.00779221	51.1618	0.00909091	50.1038	0.196104	55.571	0.0675325	77.2703	0.0038961	67.5359	0	56.2345	0.0025974	55.7736	0.0181818	27.9185	0.220779	44.4401	0.0428571	85.545	0.0194805
ILMN_3245829	216.202	0	194.506	0	188.771	0	221.247	0	164.184	0.0012987	216.469	0	274.305	0	366.014	0	203.632	0	403.703	0	213.994	0	312.09	0	370.704	0	369.248	0	267.668	0	472.138	0
ILMN_3251648	18.2563	0.383117	21.772	0.263636	28.1361	0.061039	36.6658	0.0337662	92.6037	0.0207792	29.7843	0.0558442	12.5516	0.57013	50.7966	0.185714	35.6548	0.361039	46.3673	0.0831169	47.382	0.0103896	25.753	0.127273	30.0109	0.258442	21.9927	0.454545	32.8926	0.15974	21.6537	0.738961
ILMN_1765610	27.8496	0.0844156	31.3255	0.0441558	28.8409	0.0558442	32.7531	0.0532468	113.343	0.00779221	22.7713	0.214286	24.1817	0.148052	13.5162	0.936364	23.3516	0.627273	45.8229	0.087013	43.186	0.0220779	15.1737	0.536364	26.8584	0.353247	26.0231	0.279221	32.1202	0.176623	28.6438	0.606494
ILMN_2053902	21.0209	0.255844	15.1457	0.627273	21.1886	0.228571	17.1979	0.531169	99.4025	0.0168831	16.0122	0.576623	19.4871	0.274026	40.7281	0.363636	23.9447	0.614286	23.1125	0.744156	15.1453	0.612987	3.46867	0.958442	34.0652	0.180519	25.2343	0.307792	7.66021	0.863636	13.9216	0.857143
ILMN_1751586	237.869	0	186.141	0	147.813	0	232.958	0	255.401	0	228.135	0	238.098	0	476.394	0	274.736	0	478.96	0	338.119	0	264.969	0	487.779	0	423.584	0	380.687	0	432.309	0
ILMN_1672057	58.8104	0.0038961	52.6942	0.0025974	55.0047	0.0012987	53.1682	0.00909091	86.4734	0.0220779	45.05	0.00519481	67.511	0.0012987	56.8231	0.119481	35.2507	0.368831	88.5335	0.0012987	75.4315	0	68.7566	0.0012987	30.8207	0.245454	47.6762	0.0155844	43.1114	0.0493507	60.0222	0.107792
ILMN_1713462	15.2277	0.538961	26.2576	0.12987	26.7358	0.0766234	17.0786	0.537662	35.5913	0.201299	25.691	0.119481	27.2731	0.103896	37.69	0.445454	29.3053	0.496104	33.9266	0.331169	24.5763	0.250649	13.0631	0.649351	24.0468	0.466234	21.5281	0.476623	14.1704	0.648052	26.4851	0.658442
ILMN_1715068	7.82371	0.872727	13.8613	0.724675	9.45847	0.850649	8.38249	0.897403	-4.39768	0.849351	23.3864	0.187013	6.45592	0.801299	12.2765	0.946753	31.3689	0.455844	19.0229	0.871429	16.2056	0.557143	14.2334	0.587013	18.39	0.702597	9.4899	0.961039	7.25292	0.866234	16.0022	0.828571
ILMN_2177460	59.9479	0.0038961	97.6713	0	60.533	0.0012987	65.821	0.0025974	13.2086	0.54026	79.5991	0	51.316	0.00649351	82.3441	0.0142857	54.8729	0.0701299	59.9386	0.0155844	49.5205	0.00649351	61	0.0012987	64.1797	0.00909091	73.208	0	43.6573	0.0454546	57.2348	0.128571
ILMN_1717154	262.89	0	234.071	0	276.673	0	240.394	0	229.243	0	229.895	0	246.746	0	210.101	0	374.662	0	236.128	0	256.577	0	251.994	0	262.079	0	220.583	0	250.618	0	175.243	0
ILMN_1767351	51.0782	0.00649351	28.0527	0.0896104	55.9332	0.0012987	31.0768	0.0636364	72.047	0.0311688	33.5491	0.0246753	33.0668	0.0467533	39.2181	0.4	62.9997	0.0285714	45.1984	0.0896104	25.6205	0.216883	19.3378	0.318182	29.5481	0.277922	40.5217	0.0402597	21.1923	0.428571	46.9999	0.253247
ILMN_1659572	22.1409	0.223377	17.775	0.45974	6.36634	0.938961	3.12413	0.987013	-4.22333	0.849351	19.2849	0.375325	9.20053	0.698701	35.9323	0.488312	21.8708	0.654545	26.2681	0.633766	0.24298	0.990909	8.16603	0.871429	14.3034	0.82987	14.0306	0.838961	10.0169	0.781818	33.1705	0.496104
ILMN_1792540	16.2114	0.493507	8.48986	0.948052	5.15904	0.951948	4.68609	0.968831	-6.54372	0.871429	9.69145	0.922078	-0.132984	0.946753	37.9958	0.431169	40.5993	0.246753	21.9987	0.785714	-2.56475	0.996104	10.339	0.784416	20.8377	0.614286	4.61616	0.997403	15.1238	0.620779	29.6918	0.571429
ILMN_1658883	360.446	0	318.676	0	377.022	0	420.541	0	414.349	0	381.909	0	607.414	0	1014.15	0	585.476	0	914.998	0	875.256	0	642.264	0	799.981	0	574.843	0	1000.31	0	1063.56	0
ILMN_3269719	679.346	0	295.411	0	251.926	0	347.35	0	707.421	0	513.185	0	392.926	0	411.739	0	479.649	0	547.458	0	359.078	0	425.558	0	403.525	0	336.394	0	624.882	0	646.184	0
ILMN_3244434	32.0372	0.0428571	30.0442	0.0597403	20.4895	0.255844	35.0567	0.038961	140.64	0.0025974	22.045	0.232467	26.7118	0.107792	22.1986	0.81039	46.0983	0.161039	47.8297	0.0714286	21.5337	0.337662	16.8529	0.425974	34.2395	0.177922	31.4735	0.131169	65.2461	0.00909091	20.2747	0.764935
ILMN_1767541	6.4825	0.911688	16.9404	0.518182	13.1106	0.674026	13.1492	0.71039	-2.66513	0.827273	16.714	0.527273	19.8302	0.257143	44.2334	0.280519	28.6285	0.51039	31.8017	0.412987	31.1972	0.115584	17.4076	0.401299	38.0703	0.122078	29.1706	0.187013	38.9234	0.0727273	33.5477	0.488312
ILMN_3240997	-0.15026	0.996104	18.6464	0.41039	18.4885	0.361039	16.8908	0.544156	9.95941	0.587013	13.545	0.727273	42.2533	0.0155844	18.5073	0.884416	32.5714	0.42987	45.8943	0.087013	38.647	0.0402597	39.1954	0.0168831	46.872	0.0428571	48.8631	0.012987	26.9573	0.266234	40.6377	0.366234
ILMN_1812618	17.5015	0.424675	23.5733	0.209091	52.5917	0.0025974	59.6645	0.00519481	15.5371	0.497403	26.5888	0.0961039	88.0785	0	106.982	0.0025974	100.421	0.0038961	134.909	0	80.5089	0	78.5583	0.0012987	136.728	0	69.6749	0	82.0838	0.0012987	193.369	0
ILMN_1711120	164.834	0	91.9908	0	82.0294	0	88.2599	0.0012987	173.814	0.0012987	152.417	0	101.998	0	434.779	0	439.25	0	798.327	0	376.54	0	342.346	0	399.652	0	172.015	0	91.5392	0	418.599	0
ILMN_1699703	1778.93	0	2557.9	0	2197.03	0	2068.6	0	2196.32	0	2011.72	0	1666.6	0	1136.93	0	1500.71	0	1205.6	0	1854.43	0	1733.9	0	1022.38	0	1578.09	0	1431.51	0	1243.83	0
ILMN_1721977	838.166	0	772.486	0	889.173	0	1087.73	0	1115.46	0	871.183	0	668.138	0	1203.66	0	1239.86	0	1198.85	0	1034.82	0	1010.47	0	1252.52	0	915.54	0	933.803	0	1181.73	0
ILMN_3236351	11.6074	0.703896	16.2037	0.574026	10.683	0.790909	12.1804	0.777922	-0.991271	0.790909	16.1492	0.566234	17.1302	0.37013	23.7773	0.77013	32.5098	0.42987	35.5675	0.288312	11.7463	0.767532	14.7714	0.566234	30.3598	0.249351	19.4629	0.601299	18.4746	0.509091	61.9535	0.0987013
ILMN_1804421	8.36945	0.857143	8.72661	0.942857	10.2244	0.81948	8.77344	0.884416	2.72007	0.72987	12.9549	0.755844	-1.81111	0.967533	34.2547	0.542857	33.2297	0.415584	12.3259	0.977922	14.5489	0.64026	3.78123	0.954545	14.0164	0.833766	12.3125	0.896104	14.3645	0.641559	22.4256	0.728571
ILMN_3236613	6.72159	0.903896	7.02198	0.971429	10.9187	0.783117	11.9206	0.78961	11.0907	0.576623	17.5633	0.457143	9.25878	0.696104	36.9772	0.464935	11.6946	0.849351	27.0231	0.593507	12.9926	0.724675	9.55896	0.816883	11.5527	0.893506	22.6036	0.435065	29.8746	0.207792	17.1735	0.811688
ILMN_2330948	462.259	0	463.198	0	435.875	0	333.884	0	536.326	0	459.543	0	393.417	0	299.331	0	368.523	0	307.246	0	314.724	0	338.996	0	246.286	0	265.081	0	404.775	0	340.757	0
ILMN_1802203	3376.07	0	2804.41	0	3230.29	0	3305.21	0	3584.37	0	3196.57	0	3600.34	0	3919.33	0	4089.8	0	3275.92	0	3512.98	0	3618.9	0	3097.02	0	2529.98	0	4568.82	0	3914.88	0
ILMN_1661458	20.7755	0.27013	32.4098	0.0376623	37.9329	0.0155844	20.856	0.344156	69.6366	0.0376623	24.9151	0.144156	25.1168	0.128571	42.858	0.302597	47.8964	0.142857	52.5913	0.038961	36.7801	0.0532468	22.8981	0.197403	35.9003	0.151948	21.9393	0.454545	40.0258	0.061039	47.2782	0.250649
ILMN_1682938	762.083	0	658.215	0	595.982	0	631.012	0	671.191	0	613.065	0	701.644	0	437.547	0	360.68	0	628.735	0	574.523	0	484.739	0	352.001	0	498.601	0	427.332	0	495.589	0
ILMN_1723884	85.5343	0	72.6583	0	55.5726	0.0012987	46.7613	0.0142857	43.4206	0.131169	48.1424	0.00519481	47.5499	0.0116883	52.7151	0.161039	48.6359	0.131169	32.1083	0.402597	45.3989	0.012987	59.8433	0.0012987	33.0279	0.202597	45.2007	0.0233766	74.9808	0.0038961	33.8412	0.487013
ILMN_1719518	1830.19	0	1673.18	0	1942.86	0	1631.33	0	1884.12	0	1485.15	0	1621.45	0	1599.8	0	3359.59	0	1387.97	0	1856.56	0	2004.15	0	1709.33	0	1522.86	0	2178.41	0	1773.97	0
ILMN_1752340	4107.05	0	3304.89	0	2991.66	0	3029.26	0	4529.27	0	3990.19	0	3323.17	0	2278.73	0	2314.71	0	2847.97	0	2353.77	0	2048.06	0	1957.2	0	1831.77	0	2646.93	0	3214.98	0
ILMN_1764297	23.5296	0.177922	24.4167	0.190909	27.0713	0.074026	18.1017	0.477922	61.2899	0.0519481	39.5698	0.012987	14.8805	0.468831	48.1104	0.218182	20.6407	0.68052	27.2209	0.585714	32.7231	0.0935065	45.8238	0.00649351	17.8206	0.718182	30.95	0.148052	24.8166	0.316883	45.5799	0.271429
ILMN_2406873	355.766	0	321.316	0	250.593	0	366.995	0	369.076	0	323.2	0	344.835	0	294.407	0	115.179	0.0012987	329.754	0	200.158	0	175.568	0	396.966	0	299.877	0	212.849	0	407.402	0
ILMN_1675709	1824.19	0	1283.66	0	1384.86	0	1852.95	0	1953.74	0	1769.48	0	1631.79	0	2216.81	0	908.139	0	2391.77	0	1275.46	0	1040.06	0	3166.57	0	1577.14	0	1717.65	0	2138.53	0
ILMN_1769250	807.074	0	504.007	0	516.462	0	623.422	0	707.245	0	624.901	0	685.127	0	1269.43	0	1085.54	0	1004.05	0	812.294	0	637.269	0	929.088	0	573.733	0	902.2	0	1387.59	0
ILMN_2227800	6.13878	0.919481	16.0727	0.581818	2.68105	0.98961	18.5918	0.455844	4.96642	0.683117	18.6731	0.407792	14.1204	0.5	11.5539	0.953247	23.2911	0.628571	25.5139	0.657143	5.84874	0.92987	4.40004	0.946753	17.1839	0.741558	14.1357	0.832468	5.01889	0.898701	21.5432	0.741558
ILMN_1731287	280.944	0	573.898	0	512.398	0	252.519	0	335.159	0	429.349	0	464.221	0	310.614	0	467.738	0	165.796	0	399.421	0	373.915	0	264.108	0	386.598	0	475.798	0	280.392	0
ILMN_2221408	179.339	0	220.645	0	193.355	0	206.029	0	172.167	0.0012987	224.21	0	253.185	0	135.99	0.0012987	165.304	0	112.226	0	130.971	0	138.25	0	137.272	0	143.94	0	163.618	0	139.994	0
ILMN_1728471	610.094	0	657.851	0	607.774	0	622.895	0	554.503	0	527.571	0	578.195	0	414.097	0	550.058	0	327.306	0	611.184	0	614.461	0	444.301	0	600.439	0	569.326	0	327.136	0
ILMN_1789990	88.3043	0	89.6495	0	105.554	0	104.284	0.0012987	90.023	0.0220779	95.1536	0	92.8277	0	65.6257	0.0623377	89.0782	0.00649351	55.8105	0.0272727	58.1856	0.0012987	66.6315	0.0012987	76.2072	0.0012987	63.7765	0.0025974	52.546	0.0246753	75.805	0.0402597
ILMN_2403906	424.23	0	551.797	0	409.734	0	342.527	0	384.768	0	446.826	0	346.282	0	180.036	0	231.113	0	175.493	0	249.97	0	236.421	0	213.092	0	271.131	0	253.277	0	142.028	0
ILMN_2403911	25.4469	0.123377	38.3905	0.012987	14.0678	0.607792	22.3349	0.280519	56.43	0.0571429	31.7459	0.0324675	18.1282	0.325974	45.6771	0.253247	39.3612	0.263636	29.9712	0.474026	22.9524	0.294805	19.3339	0.318182	36.3743	0.142857	32.7831	0.111688	20.4	0.45974	37.0815	0.422078
ILMN_1768399	27.0896	0.0974026	30.449	0.0597403	14.8007	0.558442	33.4169	0.0493507	56.2563	0.0571429	29.4777	0.0571429	25.8111	0.122078	50.2646	0.196104	30.1073	0.481818	48.5434	0.0662338	33.221	0.0831169	29.4917	0.0766234	34.509	0.17013	30.8209	0.149351	39.0625	0.0688312	45.6385	0.27013
ILMN_1750690	68.3786	0.0012987	41.9097	0.00779221	39.0449	0.0142857	43.0656	0.0168831	36.1782	0.190909	36.9127	0.0194805	35.7556	0.0350649	63.9062	0.0675325	70.7011	0.0207792	87.4265	0.0012987	66.1408	0	34.8245	0.0350649	67.0075	0.00779221	64.9649	0.0025974	54.0999	0.0233766	32.3561	0.514286
ILMN_1703989	71.4477	0	47.2554	0.0025974	36.4861	0.0207792	72.382	0.0025974	48.5027	0.0909091	70.463	0	62.1982	0.0012987	65.8445	0.0623377	38.7873	0.283117	63.5658	0.0116883	56.3986	0.0012987	49.7689	0.00519481	85.1057	0	63.4928	0.0025974	60.1314	0.0142857	72.334	0.0441558
ILMN_1812281	15.1256	0.544156	13.0044	0.762338	7.21511	0.918182	18.5061	0.457143	-3.98277	0.845455	16.0104	0.577922	16.7121	0.379221	49.1581	0.206493	53.1287	0.0896104	28.9284	0.516883	15.1454	0.612987	14.5816	0.574026	29.5164	0.277922	25.0364	0.319481	22.758	0.387013	40.8098	0.361039
ILMN_1800898	166.707	0	179.617	0	211.143	0	188.95	0	191.963	0.0012987	160.988	0	211.318	0	668.348	0	1222	0	603.308	0	373.212	0	427.404	0	626.685	0	335.495	0	301.403	0	650.956	0
ILMN_1707529	5.5373	0.938961	14.8964	0.645455	20.7572	0.241558	31.2805	0.0623377	10.1372	0.584416	9.89806	0.916883	12.8158	0.558442	33.4747	0.55974	46.7885	0.148052	21.5912	0.793507	33.9999	0.0701299	14.7991	0.566234	15.4545	0.788312	25.6207	0.287013	20.4496	0.45974	40.809	0.361039
ILMN_1716068	11.2097	0.727273	18.0628	0.445454	13.2232	0.662338	13.1557	0.71039	-2.50169	0.820779	22.9486	0.198701	12.9442	0.553247	48.4465	0.216883	18.0923	0.727273	38.0617	0.21039	19.1533	0.431169	15.6645	0.501299	30.2614	0.253247	29.5572	0.176623	22.8929	0.38052	39.5842	0.381818
ILMN_2095571	4.23461	0.962338	13.4911	0.746753	27.5581	0.0701299	20.0298	0.377922	21.6798	0.392208	26.2146	0.102597	7.46356	0.768831	47.4971	0.228571	24.0589	0.614286	16.3713	0.925974	19.8271	0.405195	11.0162	0.753247	18.1999	0.706493	18.3227	0.654545	12.7712	0.68961	17.5248	0.809091
ILMN_1814353	31.0333	0.0493507	20.5149	0.31039	19.4872	0.318182	21.5811	0.314286	21.7119	0.392208	19.0307	0.38961	3.78885	0.879221	42.3035	0.315584	46.9417	0.148052	30.9646	0.449351	10.1099	0.822078	16.1205	0.474026	25.5291	0.402597	21.1405	0.497403	7.96508	0.850649	27.5748	0.62987
ILMN_1788468	2753.98	0	3445.39	0	4157.71	0	5221.99	0	2832.93	0	3515.58	0	3838.58	0	5243.88	0	6852.7	0	4986.92	0	4103.63	0	4310.5	0	6316.25	0	6083.05	0	3870.74	0	4459.56	0
ILMN_1732060	1768.45	0	1592.18	0	1345.33	0	1464.33	0	1947.06	0	1633.38	0	1653.79	0	1929.2	0	1309.86	0	2184.95	0	1979.38	0	1701.74	0	1559.34	0	1373.32	0	1393.78	0	2146.81	0
ILMN_1736112	185.058	0	122.801	0	127.299	0	193.054	0	210.416	0.0012987	132.204	0	278.872	0	378.121	0	397.932	0	333.734	0	296.717	0	289.36	0	306.457	0	290.627	0	315.152	0	339.916	0
ILMN_1744830	34.177	0.0337662	22.5811	0.231169	19.8388	0.292208	23.1775	0.241558	5.82751	0.667532	30.5878	0.048052	16.8935	0.374026	60.5702	0.0883117	52.8854	0.0922078	26.1618	0.635065	19.4189	0.420779	40.284	0.0142857	20.6953	0.622078	34.1017	0.0909091	37.8142	0.0857143	32.9669	0.501299
ILMN_2395913	53.5697	0.00649351	47.3154	0.0025974	61.7815	0.0012987	81.6941	0.0012987	80.9742	0.025974	70.0416	0	63.7461	0.0012987	95.3032	0.00519481	104.316	0.0025974	84.0026	0.0038961	50.0848	0.00649351	76.1612	0.0012987	69.5881	0.00649351	57.8921	0.00649351	45.7582	0.0402597	122.437	0.0012987
ILMN_1673815	5.70275	0.936364	11.5347	0.844156	15.4138	0.528571	15.4455	0.593507	28.7809	0.287013	4.9454	0.994805	1.76348	0.915584	28.5707	0.676623	25.0789	0.598701	16.0732	0.932468	18.1563	0.468831	14.3365	0.585714	11.8685	0.885714	13.4252	0.863636	7.16712	0.866234	20.3768	0.761039
ILMN_2215881	34.7952	0.0337662	18.9364	0.390909	23.1709	0.153247	26.6811	0.150649	4.27538	0.7	20.8271	0.287013	33.7655	0.0441558	23.935	0.764935	20.4276	0.685714	27.3835	0.580519	9.44758	0.844156	21.5421	0.237662	26.6795	0.362338	18.3894	0.648052	12.9944	0.68052	30.0442	0.563636
ILMN_2101810	40.4917	0.012987	50.3931	0.0025974	45.5911	0.0038961	61.6564	0.0025974	17.1549	0.472727	40.885	0.00909091	56.8233	0.0038961	65.389	0.0623377	100.507	0.0038961	56.94	0.0220779	70.2555	0	49.9555	0.00519481	59.1953	0.0142857	51.3598	0.0116883	56.2214	0.0220779	88.7869	0.0155844
ILMN_1753500	140.472	0	161.62	0	168.059	0	170.131	0	99.9074	0.0168831	152.557	0	199.566	0	117.803	0.0012987	121.77	0	74.1068	0.00519481	121.254	0	131.864	0	75.438	0.0012987	144.598	0	128.553	0	105.624	0.00519481
ILMN_2208413	49.8689	0.00649351	39.0113	0.0116883	33.3804	0.025974	40.9707	0.0194805	98.5756	0.0168831	39.9558	0.0116883	55.236	0.0038961	49.0986	0.206493	13.9496	0.809091	54.5347	0.0324675	32.6466	0.0948052	23.582	0.177922	30.7056	0.246753	28.2526	0.207792	21.9589	0.405195	49.006	0.228571
ILMN_1718610	1221.56	0	1038.76	0	1362.21	0	1293.88	0	1355.38	0	1022.41	0	1333.75	0	1614.09	0	1598.13	0	1342.05	0	1509.33	0	1176.63	0	1736.44	0	1223.52	0	1666.78	0	1447.67	0
ILMN_2398847	164.708	0	198.101	0	159.97	0	168.648	0	142.659	0.0012987	190.503	0	144.397	0	139.769	0.0012987	163.788	0	170.827	0	204.13	0	169.982	0	189.017	0	204.243	0	177.065	0	128.357	0.0012987
ILMN_1756693	16.5571	0.479221	23.9778	0.201299	24.2314	0.123377	30.4642	0.0727273	13.8424	0.52987	20.5568	0.302597	22.5752	0.190909	50.0906	0.196104	43.6018	0.194805	41.0714	0.153247	34.1945	0.0688312	39.9399	0.0155844	50.4717	0.0272727	23.2416	0.397403	30.7883	0.193506	59.2154	0.109091
ILMN_1791186	116.15	0	143.554	0	119.038	0	123.794	0	122.935	0.00649351	134.852	0	154.771	0	79.2685	0.0168831	84.1466	0.00909091	48.4722	0.0675325	42.294	0.0220779	43.5108	0.00909091	45.6586	0.048052	39.2172	0.0506494	55.7957	0.0220779	94.3574	0.0116883
ILMN_1688953	157.766	0	182.37	0	191.035	0	114.063	0	137.441	0.0025974	153.743	0	144.806	0	178.24	0	237.485	0	249.174	0	243.785	0	216.438	0	238.144	0	268.995	0	178.14	0	174.214	0
ILMN_1782761	59.3317	0.0038961	66.5003	0	57.7175	0.0012987	90.3161	0.0012987	143.707	0.0012987	42.6654	0.00519481	67.5381	0.0012987	62.2529	0.074026	76.337	0.0168831	67.3375	0.00909091	56.2279	0.0012987	71.9399	0.0012987	52.141	0.0246753	67.9276	0	51.813	0.0246753	63.4282	0.0896104
ILMN_1811592	743.014	0	869.615	0	1000.24	0	989.029	0	754.912	0	700.392	0	962.127	0	1587.1	0	1902.19	0	1225.23	0	1144.98	0	1325.95	0	1858.74	0	1688.92	0	1316.24	0	1291.13	0
ILMN_1676361	18.9187	0.342857	14.4857	0.688312	34.0522	0.0220779	39.6572	0.0233766	0.965221	0.755844	16.2423	0.557143	25.2126	0.127273	90.0618	0.0103896	59.0259	0.0454546	53.2559	0.038961	29.6487	0.131169	50.2325	0.00519481	62.0377	0.0116883	40.5034	0.0402597	36.9535	0.0922078	155.076	0
ILMN_1764571	220.731	0	132.202	0	137.597	0	203.557	0	139.699	0.0025974	187.216	0	251	0	162.193	0	70.8338	0.0207792	89.8893	0.0012987	47.5973	0.0103896	60.0322	0.0012987	93.397	0	54.2291	0.00649351	92.4929	0	162.511	0
ILMN_1672742	8.25075	0.861039	17.0206	0.511688	13.2137	0.664935	19.769	0.387013	22.5937	0.385714	22.7581	0.214286	7.10591	0.781818	54.9194	0.136364	49.0713	0.124675	36.3554	0.258442	16.9751	0.512987	13.5872	0.61948	24.338	0.448052	21.972	0.454545	19.566	0.487013	18.0473	0.802597
ILMN_1673224	16.9883	0.449351	14.5256	0.68052	8.22987	0.885714	11.7515	0.793507	-5.44972	0.862338	7.08393	0.980519	6.51958	0.8	14.482	0.928571	49.174	0.123377	25.0025	0.675325	18.0753	0.47013	5.95502	0.919481	16.7144	0.754545	10.5041	0.936364	8.5139	0.838961	28.987	0.602597
ILMN_1775441	186.211	0	159.508	0	212.921	0	142.141	0	184.869	0.0012987	193.399	0	127.111	0	43.4636	0.292208	41.0718	0.237662	33.9897	0.331169	28.9646	0.142857	29.595	0.0766234	48.1993	0.038961	30.8722	0.148052	16.4258	0.579221	53.4736	0.166234
ILMN_2352633	148.558	0	127.534	0	164.829	0	122.929	0	191.106	0.0012987	152.082	0	125.175	0	49.4002	0.205195	10.1808	0.879221	27.7649	0.558442	22.8015	0.3	39.6951	0.0155844	28.5758	0.302597	36.803	0.0662338	40.1476	0.061039	29.4656	0.583117
ILMN_1765876	29.606	0.061039	28.1077	0.087013	35.2819	0.0207792	37.5031	0.0272727	23.6026	0.366234	25.8303	0.114286	29.0039	0.087013	21.1331	0.836364	33.0779	0.422078	21.4156	0.797403	18.5	0.454545	12.8532	0.65974	19.0766	0.672727	17.3499	0.698701	-0.316306	0.97013	54.0451	0.163636
ILMN_1801833	593.197	0	490.433	0	658.812	0	424.508	0	716.206	0	546.937	0	451.258	0	80.0075	0.0155844	70.6281	0.0207792	64.9343	0.0103896	78.2598	0	81.3049	0	66.8692	0.00779221	74.2237	0	47.9115	0.0337662	55.8877	0.145454
ILMN_1777998	32.9329	0.0402597	29.0228	0.074026	27.0182	0.074026	44.0153	0.0155844	27.5124	0.307792	31.9762	0.0324675	23.4716	0.17013	53.8472	0.145454	41.9504	0.22987	30.6969	0.455844	38.86	0.038961	26.3301	0.120779	35.7559	0.153247	46.6976	0.0194805	27.1675	0.25974	25.86	0.671429
ILMN_1658853	0.991996	0.993506	15.9738	0.587013	17.2106	0.423377	15.4864	0.593507	16.4086	0.479221	17.5864	0.457143	13.1774	0.544156	31.3133	0.612987	25.8419	0.580519	24.1001	0.71039	26.5861	0.192208	10.5855	0.772727	22.2971	0.545455	15.2622	0.801299	10.913	0.754545	20.0119	0.767532
ILMN_1661971	25.2429	0.128571	25.678	0.150649	21.8398	0.196104	23.0283	0.244156	42.6324	0.138961	22.7477	0.214286	25.7416	0.122078	42.2031	0.318182	13.5692	0.818182	32.4275	0.392208	17.3403	0.497403	26.262	0.120779	30.1408	0.255844	22.6056	0.435065	23.1153	0.374026	24.496	0.697403
ILMN_1711490	62.4617	0.0025974	49.3813	0.0025974	86.716	0	57.9524	0.00519481	69.0374	0.0376623	65.1837	0.0025974	85.6071	0	78.9437	0.0168831	58.8618	0.0467533	51.6119	0.0454546	26.251	0.201299	32.5514	0.0467533	48.9231	0.0337662	34.3558	0.0896104	44.2853	0.0441558	76.4689	0.038961
ILMN_2103362	48.713	0.00649351	25.1021	0.162338	39.8295	0.0103896	36.2938	0.0350649	8.70161	0.612987	37.2719	0.0155844	55.2435	0.0038961	33.3041	0.562338	23.651	0.618182	22.8379	0.758442	19.2482	0.428571	23.808	0.172727	28.2064	0.307792	20.3554	0.545455	30.7775	0.193506	31.3069	0.537662
ILMN_2290204	31.1541	0.0493507	31.5374	0.0428571	33.2188	0.025974	46.2469	0.0142857	8.88252	0.607792	29.1591	0.0584416	40.0539	0.0194805	68.0498	0.0493507	72.3066	0.0207792	52.7995	0.038961	28.9346	0.142857	54.5217	0.0025974	54.3471	0.0207792	56.9136	0.00649351	73.1826	0.00779221	49.1657	0.228571
ILMN_1731178	20.6208	0.279221	16.7486	0.535065	27.1357	0.0727273	21.7794	0.302597	22.6432	0.385714	22.5559	0.216883	8.87455	0.716883	27.4854	0.702597	23.4115	0.625974	27.5394	0.568831	14.0432	0.672727	20.1332	0.297403	23.2023	0.507792	25.8002	0.284416	23.2315	0.366234	45.2233	0.284416
ILMN_1797753	17.8581	0.406494	12.159	0.812987	14.0647	0.607792	13.7391	0.679221	24.5248	0.350649	15.1128	0.628571	8.46189	0.736364	26.5045	0.720779	27.7668	0.52987	33.4206	0.354545	11.5008	0.774026	16.8005	0.427273	24.3203	0.449351	19.9072	0.574026	11.5517	0.731169	50.5254	0.198701
ILMN_1796772	30.2608	0.0571429	50.4705	0.0025974	63.8564	0.0012987	58.2848	0.00519481	51.9654	0.0714286	37.0611	0.0181818	50.0861	0.00909091	61.6207	0.0818182	71.0189	0.0207792	60.697	0.0142857	47.0841	0.0103896	37.0299	0.0272727	70.5003	0.00519481	67.3241	0.0012987	74.6234	0.0038961	101.095	0.00649351
ILMN_1751474	24.4608	0.149351	7.87038	0.961039	12.8211	0.68961	11.9022	0.790909	-3.18788	0.831169	18.0312	0.44026	13.7663	0.515584	16.3731	0.91039	20.2431	0.685714	44.8842	0.0909091	16.7775	0.523377	20.9853	0.261039	19.308	0.667532	16.9648	0.718182	13.0211	0.68052	17.5336	0.809091
ILMN_1750805	356.159	0	301.628	0	242.615	0	312.697	0	341.743	0	333.07	0	512.865	0	714.787	0	904.716	0	346.181	0	259.313	0	178.025	0	359.792	0	248.736	0	300.728	0	1084.87	0
ILMN_2408851	27.7613	0.0883117	32.578	0.0363636	17.4165	0.41948	30.8238	0.0662338	9.87251	0.590909	17.0644	0.502597	35.3841	0.0363636	20.5506	0.844156	11.8521	0.848052	33.5566	0.348052	25.6918	0.212987	10.5073	0.775325	31.2258	0.235065	20.6646	0.531169	20.9844	0.436364	57.5605	0.125974
ILMN_1751164	23.041	0.187013	16.9958	0.512987	18.8375	0.348052	22.0999	0.283117	43.1365	0.133766	22.9577	0.198701	22.3555	0.193506	25.9085	0.72987	28.5704	0.51039	35.6996	0.283117	18.0394	0.471429	26.6991	0.111688	22.3208	0.545455	17.5387	0.692208	8.13416	0.846753	34.3516	0.481818
ILMN_1770824	341.203	0	211.501	0	182.255	0	227.607	0	488.85	0	300.287	0	292.698	0	516.255	0	248.305	0	577.913	0	305.609	0	351.781	0	537.671	0	294.105	0	424.104	0	517.101	0
ILMN_2322747	55.8835	0.0038961	60.459	0.0012987	60.8184	0.0012987	44.7261	0.0155844	119.33	0.00649351	65.9912	0.0025974	33.3517	0.0467533	65.8007	0.0623377	56.4786	0.0597403	59.8597	0.0155844	50.5569	0.00649351	54.3814	0.0025974	49.4915	0.0285714	43.7787	0.025974	44.2032	0.0441558	90.549	0.0142857
ILMN_2388746	26.2727	0.109091	26.4911	0.119481	23.2082	0.149351	17.7848	0.497403	45.4223	0.11039	26.0736	0.107792	37.2968	0.0285714	55.001	0.136364	38.0608	0.302597	32.8282	0.375325	28.0814	0.157143	18.0854	0.37013	30.6613	0.246753	21.4378	0.476623	19.8808	0.474026	42.4445	0.320779
ILMN_1673358	23.4017	0.183117	19.557	0.35974	19.9984	0.283117	25.5064	0.176623	29.7379	0.277922	22.9543	0.198701	18.28	0.316883	33.2595	0.563636	23.0672	0.62987	37.7118	0.21948	3.69936	0.962338	25.2658	0.138961	23.07	0.509091	21.7821	0.464935	5.54916	0.894805	17.9725	0.803896
ILMN_1732641	19.2168	0.327273	16.4784	0.557143	19.3336	0.324675	25.3039	0.185714	1.34987	0.750649	17.3394	0.480519	16.5234	0.388312	49.5459	0.201299	38.9157	0.279221	35.9526	0.276623	19.7284	0.411688	14.3335	0.587013	31.0934	0.238961	27.4017	0.224675	18.8435	0.496104	53.6433	0.166234
ILMN_1806655	13.8345	0.605195	24.8886	0.171429	14.2178	0.6	15.513	0.592208	3.77047	0.71039	14.8895	0.648052	16.521	0.388312	41.806	0.325974	53.7323	0.0792208	29.8217	0.480519	32.467	0.0948052	19.4258	0.316883	29.6751	0.27013	16.2048	0.762338	15.2831	0.618182	70.3053	0.0597403
ILMN_2342851	52.4116	0.00649351	53.718	0.0025974	53.1345	0.0025974	50.8594	0.00909091	75.0099	0.0298701	40.5079	0.00909091	42.3059	0.0155844	138.739	0.0012987	105.919	0.0025974	121.445	0	65.5298	0	63.819	0.0012987	78.7452	0.0012987	73.3114	0	135.219	0	145.711	0
ILMN_2412475	16.8704	0.45974	25.5965	0.151948	23.6252	0.141558	34.3819	0.0415584	40.3906	0.161039	25.9186	0.112987	27.2673	0.103896	22.0002	0.816883	0.727097	0.968831	16.9814	0.915584	30.4338	0.125974	22.9074	0.197403	21.6852	0.572727	26.8486	0.246753	16.5737	0.571429	32.4156	0.512987
ILMN_2297096	4.74665	0.953247	2.52424	0.994805	5.38244	0.951948	6.65363	0.941558	-10.1608	0.912987	9.48691	0.933766	4.17889	0.871429	23.4634	0.779221	12.2545	0.84026	30.7505	0.454545	15.9845	0.566234	8.82774	0.846753	4.93462	0.983117	11.8516	0.907792	-0.270049	0.97013	29.2134	0.597403
ILMN_1663916	55.6228	0.0038961	37.3908	0.0168831	58.7896	0.0012987	82.9814	0.0012987	81.7888	0.025974	42.5628	0.00519481	43.4224	0.012987	124.433	0.0012987	106.63	0.0025974	84.962	0.0038961	28.4285	0.146753	36.114	0.0311688	96.4621	0	56.857	0.00649351	55.8408	0.0220779	98.2678	0.00779221
ILMN_2382657	14.5307	0.575325	13.6498	0.732468	17.9636	0.392208	24.6608	0.197403	-3.02513	0.82987	18.0642	0.438961	-0.316447	0.946753	30.6951	0.623377	6.82643	0.927273	30.6663	0.457143	11.989	0.758442	9.59323	0.815584	27.61	0.327273	7.22668	0.981818	15.3387	0.615584	40.5037	0.368831
ILMN_1734742	2929.65	0	2211.21	0	2333.14	0	2309.88	0	3506.49	0	2581.38	0	2905.62	0	2675.15	0	1597.8	0	3442.18	0	2528.82	0	2349.06	0	2621.62	0	1673.59	0	2065.95	0	2890.89	0
ILMN_1678143	115.512	0	64.1669	0	178.089	0	141.805	0	134.722	0.0025974	133.539	0	200.149	0	55.5528	0.132467	69.8371	0.0207792	87.2367	0.0012987	84.383	0	127.047	0	80.4363	0	36.4014	0.0714286	99.8217	0	105.378	0.00519481
ILMN_2049274	76.0075	0	143.372	0	65.9937	0.0012987	45.6699	0.0142857	120.313	0.00649351	210.694	0	47.0589	0.0116883	32.7039	0.576623	63.5261	0.0272727	42.2313	0.135065	29.6066	0.131169	32.6512	0.0467533	88.2313	0	63.486	0.0025974	41.9366	0.0519481	29.4131	0.585714
ILMN_1711278	16.8779	0.458442	23.7764	0.203896	19.724	0.3	22.0256	0.287013	35.5467	0.201299	30.5971	0.048052	13.5927	0.522078	51.2072	0.172727	35.5933	0.363636	44.7585	0.0948052	35.7928	0.0558442	18.006	0.376623	38.0954	0.122078	35.8619	0.0779221	28.5308	0.224675	56.852	0.131169
ILMN_1772370	247.379	0	221.697	0	225.673	0	276.603	0	255.668	0	199.239	0	243.435	0	172.731	0	72.6347	0.0207792	241.8	0	179.458	0	135.475	0	192.853	0	143.323	0	139.72	0	195.811	0
ILMN_2293131	23.7467	0.17013	23.2516	0.214286	11.3613	0.753247	38.2143	0.025974	27.5011	0.307792	17.7398	0.451948	19.93	0.257143	41.9036	0.324675	15.5581	0.775325	32.0906	0.403896	14.0725	0.67013	13.2443	0.637662	16.0255	0.777922	26.8465	0.248052	23.8373	0.351948	37.1323	0.420779
ILMN_2405129	216.4	0	241.593	0	223.092	0	248.487	0	221.931	0.0012987	200.255	0	207.073	0	116.636	0.0012987	70.6253	0.0207792	120.814	0	152.122	0	124.931	0	159.915	0	138.926	0	109.647	0	162.744	0
ILMN_2132809	150.362	0	277.389	0	320.738	0	392.323	0	158.93	0.0012987	241.563	0	299.336	0	305.175	0	457.783	0	204.213	0	181.103	0	169.209	0	365.292	0	306.715	0	194.668	0	224.716	0
ILMN_1727205	385.483	0	297.53	0	266.541	0	383.331	0	495.042	0	278.835	0	363.117	0	94.6455	0.00649351	90.9489	0.00649351	119.677	0	105.719	0	97.0733	0	144.876	0	99.2054	0	137.88	0	130.231	0.0012987
ILMN_1689770	28.9539	0.0714286	36.1273	0.0207792	38.1166	0.0155844	43.9078	0.0155844	85.8172	0.0220779	46.9664	0.00519481	113.17	0	80.6711	0.0155844	58.463	0.0467533	46.5493	0.0805195	41.8651	0.025974	34.686	0.0350649	70.8317	0.00519481	49.1692	0.012987	56.3623	0.0220779	97.5463	0.00909091
ILMN_2389445	281.529	0	190.568	0	236.137	0	252.679	0	403.339	0	306.914	0	262.832	0	82.9296	0.012987	32.672	0.427273	117.557	0	67.9388	0	85.2779	0	94.3246	0	69.2668	0	169.143	0	79.8092	0.0324675
ILMN_1656546	19.959	0.303896	8.82849	0.942857	26.666	0.0779221	17.3669	0.519481	9.67678	0.596104	28.2528	0.0701299	8.97898	0.709091	24.2451	0.757143	28.4239	0.515584	39.4929	0.171429	20.9052	0.35974	7.74043	0.885714	29.4369	0.277922	27.1035	0.24026	16.4108	0.579221	19.5583	0.777922
ILMN_2347380	166.272	0	201.753	0	196.213	0	169.799	0	207.949	0.0012987	183.811	0	136.476	0	64.6791	0.0649351	70.2546	0.0207792	109.755	0	155.146	0	140.781	0	122.454	0	179.199	0	110.03	0	80.8185	0.0272727
ILMN_1733861	181.096	0	176.085	0	221.898	0	255.46	0	144.171	0.0012987	192.018	0	213.955	0	174.096	0	165.921	0	195.512	0	185.343	0	168.918	0	198.01	0	203.111	0	144.926	0	203.831	0
ILMN_1810712	106.181	0	134.165	0	121.203	0	141.473	0	199.149	0.0012987	132.697	0	151.523	0	162.092	0	211.091	0	157.724	0	135.12	0	154.465	0	207.327	0	171.195	0	154.132	0	162.045	0
ILMN_1792571	14.6422	0.571429	12.2126	0.811688	6.18353	0.941558	6.33719	0.949351	7.98114	0.622078	15.8124	0.590909	7.89056	0.754545	15.8228	0.916883	28.7479	0.506494	27.9624	0.550649	18.5936	0.449351	20.644	0.272727	11.8168	0.888312	21.011	0.506494	5.92224	0.88961	10.2357	0.903896
ILMN_1669928	1150.63	0	606.259	0	663.148	0	932.896	0	907.774	0	1012.42	0	1425.69	0	3289.46	0	2238.32	0	3044.14	0	2161.66	0	2208.69	0	3934.82	0	2150.35	0	2649.19	0	3984.71	0
ILMN_1754562	172.545	0	188.476	0	209.768	0	261.678	0	277.556	0	179.107	0	175.579	0	173.603	0	101.458	0.0038961	188.96	0	198.586	0	172.184	0	214.524	0	292.002	0	176.24	0	230.989	0
ILMN_1664016	1258.72	0	1631.92	0	1283.47	0	1318.69	0	1542.18	0	1611.17	0	1923.22	0	1835.27	0	1319.12	0	1999.64	0	1831.48	0	1796.74	0	1684.49	0	1316.53	0	2252.56	0	1532.48	0
ILMN_1808999	112.003	0	103.895	0	140.65	0	123.619	0	43.7028	0.127273	157.251	0	143.247	0	98.6084	0.0038961	77.9258	0.0142857	129.297	0	84.2888	0	101.789	0	96.7137	0	81.3951	0	77.6425	0.0038961	120.908	0.0012987
ILMN_1703477	3484.43	0	2067.95	0	2329.17	0	2604.54	0	3225.56	0	2262.87	0	2246.03	0	4018.38	0	4274.98	0	3090.86	0	1809.42	0	1872.1	0	3719.14	0	2157.27	0	2515.3	0	3787.19	0
ILMN_1781010	1326.02	0	1514.11	0	2074.54	0	2486.48	0	1549.98	0	1343.56	0	2209.49	0	682.316	0	895.862	0	483.141	0	460.401	0	684.795	0	532.097	0	420.353	0	653.226	0	967.355	0
ILMN_1666076	260.848	0	354.641	0	268.009	0	294.489	0	237.563	0	412.853	0	292.287	0	316.42	0	208.578	0	463.095	0	238.027	0	223.734	0	305.586	0	350.33	0	151.778	0	186.752	0
ILMN_2342282	18.5864	0.363636	25.8053	0.148052	19.6057	0.31039	21.211	0.331169	19.7101	0.425974	22.5388	0.216883	19.1771	0.283117	84.8738	0.012987	28.6327	0.509091	108.099	0	42.4514	0.0220779	43.1609	0.00909091	64.8092	0.00779221	47.6017	0.0155844	24.2412	0.333766	33.1636	0.496104
ILMN_1708093	175.06	0	149.597	0	85.2125	0	100.751	0.0012987	119.31	0.00649351	113.361	0	136.467	0	170.53	0	156.394	0	174.12	0	189.451	0	219.688	0	136.07	0	146.615	0	267.995	0	227.973	0
ILMN_2214473	302.278	0	270.321	0	232.262	0	236.911	0	317.733	0	261.241	0	342.546	0	248.087	0	270.109	0	551.519	0	523.425	0	480.846	0	381.897	0	337.242	0	479.076	0	478.011	0
ILMN_1803423	43.0741	0.00909091	29.6777	0.0649351	16.2464	0.496104	35.1933	0.038961	9.57492	0.597403	25.2185	0.136364	33.9853	0.0428571	93.9625	0.00909091	70.7163	0.0207792	81.9284	0.0038961	53.9218	0.0012987	53.5093	0.0025974	85.3679	0	69.4741	0	38.3661	0.0792208	42.8561	0.315584
ILMN_1796912	2088.05	0	2033.06	0	1684.2	0	2369.31	0	1837.71	0	1976.27	0	2312.45	0	2066.94	0	1555.12	0	2233.56	0	2082.81	0	2067.38	0	2283.64	0	2156.88	0	1748.17	0	2153.19	0
ILMN_2235679	30.4488	0.0519481	59.0178	0.0025974	63.4839	0.0012987	92.4416	0.0012987	45.7834	0.106494	83.5236	0	44.0733	0.012987	78.7828	0.0168831	71.4885	0.0207792	49.0152	0.0623377	49.6393	0.00649351	33.8653	0.0363636	87.1846	0	101.258	0	36.1944	0.107792	52.7428	0.174026
ILMN_1675984	41.9785	0.00909091	69.897	0	43.1038	0.00519481	51.5415	0.00909091	47.4967	0.0961039	62.5318	0.0025974	44.3046	0.012987	47.3073	0.231169	26.6155	0.558442	39.832	0.167533	42.3088	0.0220779	47.1802	0.00519481	26.2886	0.371429	40.7622	0.038961	35.2787	0.114286	45.0683	0.284416
ILMN_1798587	67.8232	0.0012987	98.2314	0	103.049	0	133.319	0	16.3759	0.480519	120.38	0	78.4109	0.0012987	91.1335	0.00909091	101.533	0.0038961	75.5245	0.00519481	83.561	0	50.2682	0.00519481	109.767	0	144.268	0	56.9758	0.0207792	75.7263	0.0402597
ILMN_1779370	145.453	0	229.47	0	111.806	0	144.055	0	144.171	0.0012987	160	0	103.381	0	120.829	0.0012987	124.635	0	137.719	0	153.261	0	141.25	0	129.847	0	176.503	0	156.733	0	126.725	0.0012987
ILMN_1734496	11.1057	0.733766	9.75084	0.912987	9.97348	0.832468	6.53908	0.942857	-15.452	0.957143	16.8781	0.515584	-0.467881	0.948052	15.9481	0.915584	22.8784	0.631169	15.2077	0.944156	9.61541	0.836364	14.7655	0.566234	14.7747	0.809091	16.4647	0.746753	18.995	0.494805	20.0745	0.767532
ILMN_1797341	1211.48	0	1606.19	0	1389.21	0	1440.98	0	1146.78	0	1204.27	0	1149.84	0	1324.82	0	1508.02	0	1162.49	0	1763.61	0	1486.41	0	1518.52	0	1719.08	0	1656.41	0	1041.57	0
ILMN_2415357	12.6684	0.662338	15.3807	0.614286	20.3407	0.25974	14.1986	0.655844	-5.32075	0.85974	13.9942	0.701299	25.3418	0.125974	32.7449	0.575325	38.7634	0.284416	26.5154	0.616883	12.8231	0.727273	8.61842	0.854545	17.6546	0.728571	26.6454	0.255844	21.5999	0.418182	28.1793	0.616883
ILMN_1660433	16.4967	0.483117	26.2129	0.132467	21.9897	0.193506	32.4544	0.0558442	46.5315	0.101299	17.306	0.481818	16.3027	0.396104	51.1854	0.176623	34.3698	0.392208	40.4372	0.158442	35.1876	0.0584416	21.268	0.250649	40.3631	0.0818182	21.6204	0.471429	30.577	0.194805	52.6549	0.174026
ILMN_1795247	54.212	0.00519481	98.0229	0	102.032	0	68.5181	0.0025974	107.794	0.012987	62.8525	0.0025974	74.7008	0.0012987	87.8201	0.0116883	127.279	0	38.1167	0.209091	90.091	0	128.238	0	79.6391	0	118.511	0	80.3039	0.0025974	73.9668	0.0428571
ILMN_2182335	138.484	0	183.009	0	167.79	0	137.928	0	85.6507	0.0220779	149.192	0	143.808	0	150.816	0	245.908	0	136.612	0	157.218	0	151.841	0	186.338	0	234.923	0	172.442	0	97.6732	0.00909091
ILMN_1670130	4016.97	0	4214.93	0	5004.27	0	6351.3	0	5738.59	0	4553.37	0	7189.63	0	4015.01	0	2043.44	0	3867.75	0	3700.73	0	3349.05	0	4570.54	0	4431.46	0	5280.84	0	4417.11	0
ILMN_1696956	1284.95	0	1282.8	0	975.606	0	1038.23	0	1328.53	0	1323.76	0	848.26	0	1697.63	0	1334.93	0	1448.09	0	1586.85	0	1368.59	0	1550.24	0	1075.95	0	1341.01	0	1572.92	0
ILMN_1757626	14.9177	0.558442	17.808	0.457143	21.3746	0.207792	21.9551	0.290909	41.7275	0.145454	24.1284	0.166234	17.6138	0.351948	45.4076	0.254545	62.5198	0.0324675	30.3001	0.466234	25.5438	0.21948	23.8073	0.172727	28.7586	0.301299	31.0357	0.145454	25.9968	0.285714	46.0284	0.263636
ILMN_2338447	17.6407	0.416883	20.4721	0.312987	11.7819	0.738961	14.7667	0.637662	-14.7281	0.951948	18.2955	0.425974	4.2943	0.867533	49.4669	0.203896	38.2074	0.3	41.0528	0.153247	29.3109	0.14026	35.7503	0.0337662	39.9187	0.0909091	43.5224	0.025974	37.9144	0.0844156	53.3221	0.167533
ILMN_1676626	33.1577	0.0350649	36.2368	0.0207792	21.746	0.198701	15.1439	0.611688	-6.10222	0.864935	25.6819	0.119481	21.639	0.212987	70.0127	0.0415584	69.0783	0.0207792	59.1368	0.0155844	41.8934	0.025974	55.0396	0.0025974	72.9039	0.0038961	67.6441	0	57.8871	0.0181818	59.6273	0.109091
ILMN_1810229	69.8291	0.0012987	77.1498	0	64.756	0.0012987	65.8289	0.0025974	43.5683	0.12987	56.9847	0.0025974	66.6069	0.0012987	130.644	0.0012987	150.899	0	93.9464	0.0012987	109.843	0	105.758	0	101.201	0	120.03	0	113.994	0	108.827	0.0038961
ILMN_2269564	419.284	0	519.65	0	543.642	0	493.171	0	399.732	0	524.316	0	436.421	0	685.438	0	405.826	0	684.042	0	812.57	0	836.251	0	931.889	0	849.525	0	570.625	0	571.538	0
ILMN_1761334	31.1538	0.0493507	48.0887	0.0025974	32.9533	0.0285714	38.5009	0.025974	6.87453	0.646753	36.8675	0.0194805	33.1541	0.0467533	23.9973	0.763636	27.8443	0.52987	33.2535	0.361039	21.79	0.32987	21.5092	0.237662	34.0149	0.181818	26.5591	0.261039	19.455	0.488312	39.9687	0.372727
ILMN_2362982	310.897	0	287.892	0	214.016	0	259.533	0	421.601	0	328.046	0	254.714	0	692.176	0	840.061	0	1005.84	0	547.087	0	506.709	0	906.868	0	751.931	0	628.235	0	741.169	0
ILMN_1689700	68.775	0.0012987	79.0207	0	122.754	0	120.409	0	71.3014	0.0311688	76.1789	0	47.7901	0.0103896	51.3005	0.171429	47.2855	0.146753	26.56	0.616883	23.8153	0.27013	33.086	0.0428571	35.9642	0.151948	37.5248	0.0623377	30.5039	0.197403	63.2699	0.0909091
ILMN_2298567	14.5834	0.571429	20.4013	0.320779	25.0962	0.106494	6.66389	0.941558	19.6958	0.425974	21.1876	0.272727	7.14366	0.78052	33.6125	0.557143	42.8317	0.21948	33.0136	0.368831	12.3994	0.746753	8.42911	0.861039	25.4004	0.41039	21.8466	0.461039	9.25794	0.809091	37.3267	0.41948
ILMN_2415157	59.2472	0.0038961	78.0889	0	104.269	0	99.2198	0.0012987	44.5364	0.119481	64.3012	0.0025974	55.0134	0.0038961	44.2151	0.280519	40.0433	0.251948	36.4717	0.258442	19.2862	0.428571	26.1821	0.120779	31.4553	0.231169	34.1689	0.0896104	31.743	0.179221	51.7711	0.180519
ILMN_1721626	387.234	0	472.517	0	262.765	0	204.001	0	315.157	0	412.53	0	301.643	0	233.96	0	276.875	0	204.36	0	365.174	0	356.956	0	183.198	0	243.567	0	155.612	0	198.928	0
ILMN_1694219	150.427	0	174.848	0	174.676	0	143.908	0	129.841	0.0038961	170.183	0	143.242	0	113.084	0.0025974	164.617	0	110.34	0	169.713	0	166.468	0	139.095	0	164.105	0	168.257	0	111.551	0.0025974
ILMN_1792825	884.632	0	798.161	0	815.085	0	1021.36	0	968.976	0	860.479	0	840.555	0	2070.1	0	1951.19	0	1840.72	0	1762.63	0	1465.01	0	1906.77	0	1605.58	0	1502.2	0	2082.89	0
ILMN_1813091	1091.85	0	1344.13	0	1123.78	0	1032.29	0	1292.82	0	1125.54	0	1081.95	0	1084.76	0	1408.75	0	891.628	0	1177.78	0	1449.94	0	896.796	0	935.928	0	1368.95	0	1161.65	0
ILMN_1769168	14.225	0.58961	16.2166	0.572727	12.8698	0.688312	19.244	0.411688	-4.39054	0.849351	19.9899	0.332468	14.2255	0.496104	53.2172	0.153247	42.139	0.225974	38.0402	0.21039	27.0865	0.184416	30.6774	0.0636364	31.9106	0.220779	31.8942	0.123377	52.4573	0.0246753	24.5478	0.697403
ILMN_1808383	16.254	0.493507	13.9988	0.715584	21.025	0.232467	16.6888	0.551948	19.8705	0.424675	14.8807	0.648052	34.1357	0.0428571	46.2211	0.246753	49.1244	0.124675	26.3269	0.632467	18.1529	0.468831	26.2879	0.120779	17.8689	0.715584	21.3003	0.487013	2.55215	0.941558	42.3986	0.323377
ILMN_1777550	18.4755	0.371429	11.5295	0.846753	13.1648	0.67013	25.9347	0.167533	2.61841	0.732468	19.7217	0.344156	26.3502	0.112987	56.4679	0.122078	56.653	0.0584416	50.7067	0.048052	31.9919	0.1	20.7243	0.27013	32.0515	0.216883	27.7644	0.220779	11.0717	0.748052	66.7283	0.0753247
ILMN_2403047	33.5627	0.0350649	47.4311	0.0025974	58.4889	0.0012987	48.6993	0.0103896	36.5874	0.187013	42.2753	0.00519481	47.2685	0.0116883	47.6266	0.227273	56.0959	0.0623377	40.1951	0.162338	62.0847	0	61.5491	0.0012987	39.5456	0.1	65.2974	0.0025974	68.4249	0.00909091	24.8309	0.694805
ILMN_1777301	34.5346	0.0337662	17.5758	0.472727	16.4848	0.477922	1.93998	0.992208	1.25921	0.751948	19.6781	0.346753	19.9444	0.257143	17.3878	0.894805	7.78938	0.915584	18.3718	0.897403	21.605	0.336364	12.4684	0.681818	6.70601	0.972727	9.63401	0.958442	5.76534	0.893506	14.3825	0.849351
ILMN_2232463	56.5137	0.0038961	26.7149	0.118182	33.6101	0.0233766	30.62	0.0714286	75.5206	0.0298701	36.9609	0.0194805	22.2465	0.198701	17.5727	0.893506	21.3913	0.666234	20.2964	0.832468	16.6684	0.527273	17.3125	0.407792	26.1127	0.379221	19.2672	0.607792	20.1723	0.464935	21.8173	0.732468
ILMN_1774161	60.7069	0.0038961	60.0896	0.0012987	73.2897	0.0012987	54.3766	0.00519481	80.3049	0.0272727	58.0348	0.0025974	64.2404	0.0012987	119.682	0.0012987	166.021	0	134.977	0	87.396	0	95.4321	0	123.21	0	111.196	0	139.335	0	148.238	0
ILMN_2202967	81.9712	0	91.4501	0	76.8397	0	71.8778	0.0025974	104.246	0.0155844	78.8423	0	96.7421	0	160.98	0	182.958	0	125.331	0	117.199	0	131.495	0	112.662	0	97.5215	0	143.348	0	186.765	0
ILMN_2188119	17086.7	0	12434.1	0	14544	0	13185.9	0	23481.3	0	12610.2	0	20151.9	0	36019.8	0	31131.4	0	29904.3	0	20298	0	19900.5	0	24856.2	0	17285.2	0	20625	0	47607	0
ILMN_1679917	678.645	0	646.378	0	480.023	0	560.333	0	697.892	0	703.52	0	703.631	0	417.631	0	566.076	0	502.933	0	524.27	0	561.52	0	467.021	0	518.351	0	415.669	0	544.363	0
ILMN_3231952	110.864	0	155.371	0	128.969	0	109.894	0	123.343	0.00649351	114.076	0	220.984	0	193.442	0	172.391	0	77.647	0.0038961	92.0233	0	109.922	0	43.1055	0.0571429	57.8973	0.00649351	259.832	0	148.618	0
ILMN_3231502	59.2298	0.0038961	58.6377	0.0025974	49.8286	0.0038961	62.153	0.0025974	41.7642	0.141558	44.872	0.00519481	52.6996	0.00519481	76.2346	0.0220779	81.9161	0.0116883	74.5105	0.00519481	59.8656	0.0012987	65.2101	0.0012987	39.9632	0.0909091	53.8302	0.00649351	67.1668	0.00909091	94.2111	0.0116883
ILMN_3181503	27.6622	0.0909091	22.0139	0.250649	26.7067	0.0766234	22.0444	0.287013	30.5468	0.272727	24.7542	0.144156	27.0774	0.106494	69.7769	0.0415584	68.3565	0.0220779	50.4309	0.0506494	37.6018	0.048052	20.0667	0.298701	45.2702	0.048052	38.9543	0.0532468	29.6517	0.207792	80.1578	0.0285714
ILMN_1698680	89.8554	0	92.9719	0	117.771	0	105.31	0.0012987	73.6069	0.0298701	91.9308	0	242.976	0	305.452	0	278.636	0	136.447	0	75.8917	0	91.633	0	88.4908	0	91.7074	0	340.774	0	303.769	0
ILMN_1787879	4018.28	0	3111.09	0	2947.29	0	3356.28	0	4956.58	0	3333.48	0	4191.56	0	3819.78	0	2692.26	0	4676.69	0	3264.54	0	2198.06	0	2603.39	0	1801.59	0	4130.15	0	3560.56	0
ILMN_1755391	942.21	0	1200.34	0	1006.47	0	835.128	0	821.943	0	1106.04	0	871.364	0	1040.55	0	1174.69	0	860.133	0	1224.97	0	1172.98	0	747.994	0	1035.64	0	936.429	0	814.6	0
ILMN_1780444	406.579	0	472.088	0	250.117	0	245.303	0	227.93	0	461.284	0	181.327	0	671.365	0	585.73	0	570.922	0	733.204	0	652.399	0	663.206	0	735.299	0	529.701	0	519.499	0
ILMN_1704842	26.8319	0.101299	18.0566	0.445454	18.4078	0.371429	10.9778	0.814286	-10.9459	0.922078	24.8506	0.144156	24.6363	0.136364	35.243	0.506494	19.5261	0.696104	34.5671	0.315584	26.6146	0.190909	32.5247	0.0467533	18.0153	0.712987	18.2564	0.662338	15.535	0.607792	25.2646	0.683117
ILMN_2369953	23.6467	0.176623	17.6743	0.462338	25.6097	0.1	21.3912	0.320779	9.6182	0.596104	27.3012	0.0883117	23.3826	0.171429	63.0954	0.0688312	72.0106	0.0207792	53.0277	0.038961	45.6742	0.0116883	36.7299	0.0272727	38.0175	0.122078	29.3691	0.177922	51.9175	0.0246753	48.8612	0.228571
ILMN_1775405	101.691	0	69.7381	0	70.5003	0.0012987	88.1542	0.0012987	102.914	0.0155844	90.4566	0	111.534	0	74.981	0.0233766	83.3995	0.00909091	81.8442	0.0038961	71.359	0	79.1955	0.0012987	71.5438	0.00519481	83.7499	0	73.4117	0.00779221	83.9492	0.0207792
ILMN_1753663	14.8864	0.55974	16.6406	0.546753	11.3873	0.753247	25.8027	0.168831	27.6366	0.305195	12.3938	0.797403	26.2626	0.114286	70.2596	0.038961	23.9547	0.614286	32.3581	0.396104	36.9358	0.0532468	19.0555	0.328571	14.2891	0.82987	24.0363	0.355844	2.43274	0.944156	20.5249	0.75974
[truncated: 45,676 more rows]
